# Supplementary material for: The gold content of mafic to felsic potassic magmas
Source: Nat Commun. 2024 Aug 14;15:6988. doi: 10.1038/s41467-024-51405-7 (PMC11324659; doi:10.1038/s41467-024-51405-7)
Supplement: Supplementary file 4 — Supplementary Data 1 [file 41467_2024_51405_MOESM4_ESM.xlsx]

## Sheet: Sheet1
Supplementary Data 1 Petrography of the studied mafic potassic rocks
Sample location	Coordinates	Sample type	Phenocrysts (vol.%)					Name of studied samples	Number of studied sections/samples	Abundance of sulfide inclusions	Xenoliths	Bulk-rock data references
			Total	ol	cpx	phlog	sp/mgt
Wozhong (Yunnan Sanjiang, SE China)	25°46'21.00" N, 100°19'13.00" E (roughly estimated)	lava	12‒27	0‒18*	0‒15	0‒4	<1‒2	WZ1, WZ2, WZ6 to WZ11, WZ13 to WZ21, WZ23 to WZ26	21/21	No SI's in 14 samples, some SI's in 7 samples (mostly found in cpx with only two in ol)	‒	Chang & Audetat (2023a, b) and references therein
Two Buttes (Colorado, SW USA)	37°39'23.70" N, 102°32'17.90" W (2B-1); 37°39'25.50" N, 102°32'17.90" W (2B-3); 37°39'25.70" N, 102°32'10.10" W (2B-5); 37°39'23.00" N, 102°32'04.60" W (2B-7)	dike	9‒19	2‒10	7‒9	1‒3	<1	2B-1, 2B-3, 2B-5, 2B-7	4/4	A few SI's found in olivine of the sample 2B-7, cpx-hosted SI's found in all 4 samples	‒	Davis et al. (1996)
Feixian (Shandong, N China)	35°02'57.10" N, 118°02'08.70" E (roughly estimated)	lava	<1‒2	0‒1	0‒1	‒	<1	FX1 to FX7	15/7	No SI's in 6 samples, a few ol- and cpx-hosted SI's found in the sample FX7	Cpx xenocrysts or xenoliths	Wang et al. (2020) and references therein
Sihetun (Liaoning, N China)	41°36'09.10" N, 120°46'51.80" E (roughly estimated)	lava	5‒8	2‒7	0‒3	‒	<1	SHT3, SHT4, SHT9 to SHT18, SHT20 to SHT29	30/22	No SI's in 21 samples, only a few cpx-hosted SI's found in the sample SHT12	‒	Wang et al. (2020) and references therein
Vulcano, La Sommata (Italy)	38°22'38.00" N, 014°58'38.00" E (roughly estimated)	scoria	N/A	n.q.	n.q.	‒	n.q.	LS01	10 olivine grains	No SI's in olivine	‒	Gioncada et al. (1998); Costa et al. (2021)
Fangcheng (Shandong, N China)	35°16'39.00" N, 118°09'43.00" E (roughly estimated)	lava	<1‒3	<1‒3	0‒1	‒	<1	FC2 to FC6, FC8, FC9, FC11, FC14, FC20, FC23 to FC26, FC28, FC30 to FC33	33/20	No SI's in 18 samples, a few ol-hosted SI's found in samples FC20 and FC33	Cpx±opx±ol xenocrysts or xenoliths	Wang et al. (2020) and references therein
Yixian (Liaoning, N China)	41°29'25.00" N, 121°00'49.00" E (roughly estimated)	lava	8‒12	5‒8	2‒3	‒	<1	YX1 to YX12	20/12	No SI's in all 12 samples	‒	Wang et al. (2020) and references therein
Shiprock (New Mexico, SW USA)	36°38'22.07" N, 108°49'34.68" W	lava	~2	~2	‒	‒	<1	SHP3	1/1	A few tiny SI's found in olivine (<5 μm)	‒	Own unpublished LA-ICP-MS data of rock powder pellets
WP-STA (Utah, SW USA)	39°38'06.16" N, 110°54'09.10" W	dike	~4	1‒2	~2	‒	<1	WP-STA1	2/1	Only one SI found in olivine	‒	Own unpublished LA-ICP-MS data of rock powder pellets
West Eifel (Germany)	50°12'28.00" N, 006°43'05.00" E (GE); 50°16'26.00" N, 006°42'12.00" E (WA); 50°10'51.00" N 006°50'38.00" E (GM); 50°13'38.00" N 006°41'52.00" E (BA)	lava	20‒32	0‒10	13‒30	0‒4	<1	GE78, GE80, WA01, GM38, BA28, BA29	6/6	No SI's in olivine, some SI's found in cpx	Mantle xenoliths	Mertes & Schmincke (1985)
Buell (Arizona, SW USA)	35°53'45.46" N, 109°04'50.47" W	lava	~12	~5	~7	‒	<1	Buell1, Buell2	2/2	No SI's in olivine, some SI's found in cpx	‒	Own unpublished LA-ICP-MS data of rock powder pellets
Abbreviations: ol, olivine; cpx, clinopyroxene; opx, orthopyroxene; phlog, phlogopite; sp, spinel; mgt, magnetite; SI, sulfide inclusion; N/A, not applicable; n.q., not quantified.
*Samples with >10 vol.% olivine likely experienced siginificant phenocryst accumulation (Huang et al., 2010, Journal of Petrology, doi:10.1093/petrology/egq032), thus representing a cumulate character.
References:
Chang & Audetat (2023a), Experimental equilibrium and fractional crystallization of a H2O, CO2, Cl and S-bearing potassic mafic magma at 1.0 GPa, with implications for the origin of porphyry Cu (Au, Mo)-forming potassic magmas, Journal of Petrology, 64 (6): egad034, https://doi.org/10.1093/petrology/egad034
Chang & Audetat (2023b), Post-subduction porphyry Cu magmas in the Sanjiang region of southwestern China formed by fractionation of lithospheric mantle–derived mafic magmas, Geology 51 (1): 64-68, https://doi.org/10.1130/G50502.1
Davis et al. (1996), Eocene potassic magmatism at Two Buttes, Colorado, with implications for Cenozoic tectonics and magma generation in the western United States, 108 (12): 1567-1579, https://doi.org/10.1130/0016-7606(1996)108<1567:EPMATB>2.3.CO;2
Wang et al. (2020), Metasomatized lithospheric mantle for Mesozoic giant gold deposits in the North China craton, Geology, 48 (2): 169-173, https://doi.org/10.1130/G46662.1
Gioncada et al. (1998), A study of melt inclusions at Vulcano (Aeolian Islands, Italy): insights on the primitive magmas and on the volcanic feeding system, Bulletin of Volcanology, 60: 286-306, https://doi.org/10.1007/s004450050233
Costa et al. (2021), Platinum‑group element geochemistry of the shoshonitic igneous suite of Vulcano (Aeolian Arc, Italy): implications for chalcophile element fertility of arc magmas, Contributions to Mineralogy and Petrology, 176:106, https://doi.org/10.1007/s00410-021-01865-7
Mertes & Schmincke (1985), Marie potassie lavas of the Quaternary West Eifel volcanic field I. Major and trace elements, Contributions to Mineralogy and Petrology, 89: 330-345, https://doi.org/10.1007/BF00381555
