# Supplementary material for: The gold content of mafic to felsic potassic magmas
Source: Nat Commun. 2024 Aug 14;15:6988. doi: 10.1038/s41467-024-51405-7 (PMC11324659; doi:10.1038/s41467-024-51405-7)
Supplement: Supplementary file 5 — Supplementary Data 2 [file 41467_2024_51405_MOESM5_ESM.xlsx]

## Sheet: Sheet1
Supplementary Data 2 Compositions of individual melt inclusions analyzed by LA-ICP-MS in mafic potassic rocks																																											BGI	BGI			BGI		IGS
Analysis	Sample name	Sample location	Lab location / ICP-MS type	Na2O	MgO	Al2O3	SiO2	P2O5	K2O	CaO	TiO2	MnO	FeOt	Total		SAfg	SB35glass	SSca17	ClAfg	ClSca17	V	Cu	As	Rb	Sr	Y	Zr	Nb	Mo	Ag	Cs	Ba	La	Dy	Yb	Ta	Au	Pb	U	Th			SAfg	SB35glass	relative difference		SAfg	1σ	SSca17
				wt%	wt%	wt%	wt%	wt%	wt%	wt%	wt%	wt%	wt%	wt%		μg/g	μg/g	μg/g	μg/g	μg/g	μg/g	μg/g	μg/g	μg/g	μg/g	μg/g	μg/g	μg/g	μg/g	μg/g	μg/g	μg/g	μg/g	μg/g	μg/g	μg/g	μg/g	μg/g	μg/g	μg/g			μg/g	μg/g	%		μg/g	μg/g	μg/g
21My18e06	WZ1a MI ol 42um***	Wozhong (Sanjiang)	BGI / Perkin Elmer Elan DRC-e	2.89457	10	11.9894	53.9863	0.669273	6.75068	5.36947	0.666781	0.673553	7	100		2691.17	2458.47	N/A	3014.14	N/A	239.796	868.36	n.a.	274.559	1076.25	13.5328	143.657	7.03266	n.a.	n.a.	11.7208	1562.51	27.6836	3.13197	2.14051	n.a.	n.a.	n.a.	4.48658	12.3903			2691.17	2458.47	-8.64707
21My18e07	WZ1b MI ol 30um***	Wozhong (Sanjiang)	BGI / Perkin Elmer Elan DRC-e	2.95124	10	12.4471	54.8916	0.784868	6.95262	3.76129	0.724958	0.486375	7	100		2689.92	2459.3	N/A	2797.45	N/A	363.461	2354.23	n.a.	287.269	1103.08	8.52056	144.832	6.99176	n.a.	n.a.	12.4207	1694.2	28.3545	2.42538	-2.13144	n.a.	n.a.	n.a.	4.68023	11.2753			2689.92	2459.3	-8.5736
21My18f14	WZ10 MI ol 28um*** partly xx!	Wozhong (Sanjiang)	BGI / Perkin Elmer Elan DRC-e	3.1651	13.6039	11.9645	53.9292	0.731972	5.82085	4.51299	0.506017	0.0893652	5.67613	100		2340.01	2155.17	N/A	2926.93	N/A	82.9661	115.339	n.a.	232.666	1196.17	18.9734	154.433	7.54909	n.a.	n.a.	11.4345	1581.51	36.2567	4.54399	-1.01168	n.a.	n.a.	n.a.	4.77422	13.9599			2340.01	2155.17	-7.89903
21My18e10	WZ13a MI ol1 20um***	Wozhong (Sanjiang)	BGI / Perkin Elmer Elan DRC-e	3.29844	10	11.0067	52.2722	0.889947	6.98829	7.906	0.53072	-0.00366172	7.11139	100		4296.96	4059.5	N/A	5738.74	N/A	303.227	9896.18	n.a.	276.785	1323.76	18.5064	141.027	3.72249	n.a.	n.a.	14.802	1661.75	29.6607	3.94488	-4.73294	n.a.	n.a.	n.a.	4.70955	11.9552			4296.96	4059.5	-5.5262
21My18e11	WZ13a MI ol2 20um***	Wozhong (Sanjiang)	BGI / Perkin Elmer Elan DRC-e	3.04645	10	11.28	52.742	0.903546	7.2725	6.9676	0.673302	0.156944	6.95758	100		4372.19	4142.05	N/A	4437.32	N/A	282.953	4973.74	n.a.	279.202	1546.49	8.69744	149.655	4.89555	n.a.	n.a.	11.8336	1740.35	47.7572	-3.01038	-3.55206	n.a.	n.a.	n.a.	4.21945	10.7248			4372.19	4142.05	-5.26363
21My18f08	WZ14a MI ol 28um***	Wozhong (Sanjiang)	BGI / Perkin Elmer Elan DRC-e	2.53098	10	11.2144	52.6026	0.656229	5.94472	1.67391	0.631761	0.282471	14.463	100		3807.37	3558.33	N/A	2932.34	N/A	306.609	3655.5	n.a.	243.727	1199.39	11.2682	115.54	5.96167	n.a.	n.a.	9.89794	1519.99	30.1808	3.37767	-1.7218	n.a.	n.a.	n.a.	3.88951	9.44992			3807.37	3558.33	-6.54109
21My18e14	WZ17a MI ol 55um***	Wozhong (Sanjiang)	BGI / Perkin Elmer Elan DRC-e	2.77327	10	11.6618	53.3838	0.621697	6.45556	5.92812	0.565329	0.137377	8.47304	100		2372.54	2133.4	N/A	2906.44	N/A	188.408	798.299	n.a.	262.294	1023.5	13.9633	133.999	5.58722	n.a.	n.a.	11.8073	1530.53	26.448	2.94477	1.12007	n.a.	n.a.	n.a.	3.93649	9.92743			2372.54	2133.4	-10.0793
21My18e15	WZ17b MI ol 25um***	Wozhong (Sanjiang)	BGI / Perkin Elmer Elan DRC-e	2.83509	8.47566	11.1749	52.5466	0.686694	6.60686	7.67551	0.611321	0.138422	9.24892	100		2937.92	2694.03	N/A	4179.32	N/A	335.87	4627.43	n.a.	272.042	1310.44	17.1492	129.498	5.74487	n.a.	n.a.	11.8299	1561.43	29.881	3.14056	1.75213	n.a.	n.a.	n.a.	3.45531	10.8907			2937.92	2694.03	-8.30146
21My18e17	WZ17d MI ol 22um***	Wozhong (Sanjiang)	BGI / Perkin Elmer Elan DRC-e	3.4521	10	11.9887	53.9808	0.678097	6.31875	7.05733	0.702464	0.0712126	5.75061	100		3332.8	3070.93	N/A	2738.26	N/A	175.1	5689.66	n.a.	238.855	1625.19	12.2776	190.953	11.0589	n.a.	n.a.	10.9277	1996.94	47.1959	2.73536	-3.21404	n.a.	n.a.	n.a.	6.13553	20.1053			3332.8	3070.93	-7.85722
21My18f06	WZ17e MI1 ol 25um**(*) sp incl?	Wozhong (Sanjiang)	BGI / Perkin Elmer Elan DRC-e	2.86402	10	12.0604	54.1147	0.721433	7.29475	2.27471	0.639369	0.322183	9.70847	100		1956.2	1837.68	N/A	3291.65	N/A	70.3926	707.604	n.a.	329.42	1313.3	13.2338	141.112	6.42184	n.a.	n.a.	14.2146	1825.64	32.0435	1.95678	-1.34443	n.a.	n.a.	n.a.	3.8655	12.7339			1956.2	1837.68	-6.05835
21My18f07	WZ17e MI2 ol 28um***	Wozhong (Sanjiang)	BGI / Perkin Elmer Elan DRC-e	2.68052	10	11.065	52.3669	0.631769	6.30367	6.91954	0.66207	0.127913	9.24264	100		3318.18	3072.28	N/A	3138.69	N/A	324.045	4113.85	n.a.	262.606	1241.61	17.495	135.019	4.15406	n.a.	n.a.	12.1214	1636.26	35.6096	2.4256	-1.36172	n.a.	n.a.	n.a.	3.94104	11.4115			3318.18	3072.28	-7.41066
22Fe23	WZ11 MI ol 75um***	Wozhong (Sanjiang)	IGS / Agilent 7900	3.29766	10	11.9064	53.8307	0.48712	5.90967	6.42567	0.772186	0.37063	7	100		N/A	N/A	1889.39	N/A	3219.58	n.a.	762.664	4.6416	280.048	1331.53	n.a.	n.a.	7.66819	2.87279	0.123871	n.a.	2339.12	n.a.	n.a.	n.a.	0.448947	0.00287625	n.a.	n.a.	n.a.
22Fe23	WZ1b MI ol 60um***	Wozhong (Sanjiang)	IGS / Agilent 7900	2.88077	10	12.291	54.568	0.600773	6.59933	5.27889	0.683696	0.0974616	7	100		N/A	N/A	2346.07	N/A	3256.43	n.a.	875.021	4.8485	291.354	1517.85	n.a.	n.a.	7.88636	3.65969	0.0688795	n.a.	2050.27	n.a.	n.a.	n.a.	0.457145	0.00221846	n.a.	n.a.	n.a.
22Fe23	WZ6-1 MI ol 60um***	Wozhong (Sanjiang)	IGS / Agilent 7900	2.33291	10	11.7968	53.6345	0.567238	6.84486	6.51352	0.68963	0.62052	7	100		N/A	N/A	3292.42	N/A	2942.81	n.a.	843.294	4.80265	317.963	1427.07	n.a.	n.a.	6.78888	5.15533	0.0756209	n.a.	2083.81	n.a.	n.a.	n.a.	0.412409	0.0026731	n.a.	n.a.	n.a.
24Ja09MI33	WZ17 MI ol 40um***	Wozhong (Sanjiang)	IGS / Agilent 7900	2.83258	10	11.8233	53.6729	0.648136	6.66199	6.55603	0.528134	0.276944	7	100		N/A	N/A	3291.29	N/A	3406.48	266.931	2329.13	n.a.	265.783	1134.41	n.a.	131.516	5.16505	2.78156	0.075659	n.a.	n.a.	n.a.	n.a.	n.a.	0.323729	0.00192293	38.6448	n.a.	n.a.
24Ja09MI34	WZ14 MI ol 55um** not finished!	Wozhong (Sanjiang)	IGS / Agilent 7900	2.34527	10	12.6585	55.312	0.814258	6.87791	3.87659	0.738972	0.376491	7	100		N/A	N/A	2296.81	N/A	1605.48	419.283	1088.68	n.a.	288.716	1283.31	n.a.	127.075	7.15551	3.15256	0.0637758	n.a.	n.a.	n.a.	n.a.	n.a.	0.399768	0.00171152	37.4635	n.a.	n.a.
24Ja09MI35	WZ13 MI ol 30x60um*** long!	Wozhong (Sanjiang)	IGS / Agilent 7900	2.56357	10	12.5273	55.0367	0.566314	7.37366	4.28654	0.646276	-0.000411388	7	100		N/A	N/A	4127.31	N/A	3046.04	195.251	1948.32	n.a.	296.877	1236.08	n.a.	122.631	5.76256	3.3073	0.0670064	n.a.	n.a.	n.a.	n.a.	n.a.	0.365921	-0.00232889	38.587	n.a.	n.a.							3101.39	764.554	2873.88
21My18e08	WZ1c MI1 cpx 28um**(*)	Wozhong (Sanjiang)	BGI / Perkin Elmer Elan DRC-e	2.70303	9	12.3477	54.6746	0.674475	6.35565	5.33835	0.609187	0.138807	8.15829	100		3153.99	2894.87	N/A	3061.1	N/A	169.671	605.412	n.a.	278.865	1028.9	23.9436	140.503	7.32409	n.a.	n.a.	11.501	1506.14	26.8502	3.30131	-2.78748	n.a.	n.a.	n.a.	3.7555	11.6378			3153.99	2894.87	-8.21558
21My18e09	WZ1c MI2 cpx 35um***	Wozhong (Sanjiang)	BGI / Perkin Elmer Elan DRC-e	2.39062	9.48149	11.486	53.067	0.565233	5.8002	9.81405	0.697351	0.162304	6.53576	100		2130.77	1963.17	N/A	2154.53	N/A	205.386	304.146	n.a.	233.233	1002.34	21.7391	129.872	6.11752	n.a.	n.a.	10.3551	1455.31	22.4267	3.75523	2.70142	n.a.	n.a.	n.a.	4.27455	9.12689			2130.77	1963.17	-7.86561
21My18e12	WZ13b MI1 cpx 55um***	Wozhong (Sanjiang)	BGI / Perkin Elmer Elan DRC-e	2.12175	9	12.0491	54.1139	0.55067	5.98877	7	1.05206	0.132549	7.99126	100		2408.98	2208.21	N/A	1678.37	N/A	268.346	428.958	n.a.	242.013	1652.02	29.7265	126.438	5.34693	n.a.	n.a.	10.8141	1591.19	29.3522	-0.676662	6.66549	n.a.	n.a.	n.a.	3.85977	9.37112			2408.98	2208.21	-8.33418
21My18e13	WZ13b MI2 cpx 20um***	Wozhong (Sanjiang)	BGI / Perkin Elmer Elan DRC-e	2.13365	9	11.9269	53.8642	0.624899	5.96068	7	0.842763	0.140226	8.50666	100		3962.67	3704.2	N/A	-4769.42	N/A	271.753	695.795	n.a.	250.252	1590.67	24.8039	145.879	6.14607	n.a.	n.a.	10.2147	1550.54	25.3189	-3.86145	-5.19632	n.a.	n.a.	n.a.	3.37172	10.2582			3962.67	3704.2	-6.52252
21My18f09	WZ14b MI cpx1 matrix 28um***	Wozhong (Sanjiang)	BGI / Perkin Elmer Elan DRC-e	4.17312	9	12.7704	55.5536	0.23097	4.57471	7	0.183342	0.0137844	6.5	100		2196.8	2043.04	N/A	1837.12	N/A	29.0688	8814.79	n.a.	139.399	1115.74	10.8302	187.97	8.90264	n.a.	n.a.	10.1463	1104.73	35.8014	-3.99401	-2.73124	n.a.	n.a.	n.a.	6.80275	20.0077			2196.8	2043.04	-6.99897
21My18f11	WZ14b MI2 cpx2 matrix 20um**	Wozhong (Sanjiang)	BGI / Perkin Elmer Elan DRC-e	2.66377	9	12.371	54.72	0.537478	6.20998	7	1.15745	-0.00313446	6.34347	100		1501.8	1454.33	N/A	2987.27	N/A	59.1994	5759.39	n.a.	245.04	1317.97	6.20053	152.813	6.68526	n.a.	n.a.	10.5247	1447.59	19.4246	-4.5514	-3.12176	n.a.	n.a.	n.a.	3.47284	7.0631			1501.8	1454.33	-3.16085
21My18f12	WZ14c MI1 cpx 40um***	Wozhong (Sanjiang)	BGI / Perkin Elmer Elan DRC-e	2.68606	9	12.5638	55.1133	0.629422	6.13361	5.95806	0.676187	0.135649	7.10387	100		4128.61	3890.08	N/A	2972.08	N/A	183.777	1769.67	n.a.	243.888	1346.21	23.4052	168.442	8.25457	n.a.	n.a.	10.4021	1745.27	36.7638	4.01271	-0.954385	n.a.	n.a.	n.a.	3.37741	9.89908			4128.61	3890.08	-5.77738
21My18f13	WZ14c MI2 cpx 35um**	Wozhong (Sanjiang)	BGI / Perkin Elmer Elan DRC-e	2.25276	9	12.5793	55.1457	0.635336	6.66493	5.96578	0.687306	0.0905587	6.97832	100		2327.46	2147.19	N/A	3394.88	N/A	202.267	30.4631	n.a.	273.75	1028.03	21.2808	133.036	5.15563	n.a.	n.a.	12.8222	1701.81	26.2779	3.08663	4.73353	n.a.	n.a.	n.a.	4.12964	11.674			2327.46	2147.19	-7.74521
21My18e16	WZ17c MI cpx 32um**(*)	Wozhong (Sanjiang)	BGI / Perkin Elmer Elan DRC-e	2.78968	9	12.572	55.1329	0.733462	6.56068	7	0.556503	0.104352	5.55043	100		3441.66	3175.42	N/A	3405.55	N/A	123.04	4413.18	n.a.	267.898	1230.36	12.2365	144.287	6.40635	n.a.	n.a.	12.5409	1627.66	25.8169	-1.89766	-3.39924	n.a.	n.a.	n.a.	4.80312	12.7506			3441.66	3175.42	-7.73589
22Fe23	WZ1a MI cpx 70um**	Wozhong (Sanjiang)	IGS / Agilent 7900	2.63257	9	11.9507	53.91	0.588172	7.38442	5.3627	0.75459	0.105073	8.31182	100		N/A	N/A	2654.45	N/A	2960.52	n.a.	2344.43	4.49398	323.273	1465.51	n.a.	n.a.	6.85044	3.26639	0.112885	n.a.	1931.73	n.a.	n.a.	n.a.	0.357803	0.00382289	n.a.	n.a.	n.a.
24Ja09MI36	WZ13 MI cpx1 70um***	Wozhong (Sanjiang)	IGS / Agilent 7900	2.17405	9	12.4062	54.7994	0.591493	6.42373	7	0.605762	0.130459	6.86888	100		N/A	N/A	4011.58	N/A	562.678	196.066	315.835	n.a.	252.886	1431.6	n.a.	126.828	6.2744	4.0623	0.0747722	n.a.	n.a.	n.a.	n.a.	n.a.	0.382795	-0.0018763	34.7073	n.a.	n.a.
24Ja09MI37	WZ13 MI cpx2 40um***	Wozhong (Sanjiang)	IGS / Agilent 7900	2.19574	9.15215	12.1663	54.3124	0.542845	7.27805	7	0.645701	0.108354	6.59848	100		N/A	N/A	4057.5	N/A	3219.52	207.037	429.95	n.a.	305.98	918.06	n.a.	120.756	5.73822	3.40883	0.0397433	n.a.	n.a.	n.a.	n.a.	n.a.	0.355136	0.00302187	35.5898	n.a.	n.a.							2805.86	851.597	3574.51
21My18g10	2B-1a MI1 ol 18um***	Two Buttes (Colorado)	BGI / Perkin Elmer Elan DRC-e	1.33806	12	10.874	50.1807	0.301365	4.82045	12.0937	1.40461	0.0752776	6.9119	100		2817.44	2804.87	N/A	-2407.04	N/A	250.482	1147.55	n.a.	163.916	697.421	13.8942	86.3208	3.62504	n.a.	n.a.	2.39839	980.662	19.1987	2.49274	-2.57137	n.a.	n.a.	n.a.	-0.915257	2.01023			2817.44	2804.87	-0.446266
21My18g11	2B-1a MI2 ol 16um**	Two Buttes (Colorado)	BGI / Perkin Elmer Elan DRC-e	1.64536	12	12.6129	52.3604	0.249048	5.62881	6.81422	1.66791	0.044003	6.97741	100		1708.06	1752.8	N/A	-5141.21	N/A	330.371	1506.33	n.a.	181.721	781.079	18.2498	86.3637	4.26406	n.a.	n.a.	3.09138	1146.71	19.0939	4.99925	-5.46573	n.a.	n.a.	n.a.	-1.94972	-1.73631			1708.06	1752.8	2.61966
21My18g12	2B-1b MI ol 20um**(*)	Two Buttes (Colorado)	BGI / Perkin Elmer Elan DRC-e	2.01447	12	12.4347	52.1302	0.335497	4.73786	7.52621	1.32372	-0.00263164	7.5	100		1929.67	1952.8	N/A	-2851.84	N/A	300.718	723.886	n.a.	143.97	877.475	16.7612	160.984	9.13284	n.a.	n.a.	2.44746	1180.86	42.0928	4.68501	-3.34826	n.a.	n.a.	n.a.	1.39202	5.09095			1929.67	1952.8	1.19855
21My18f15	2B-7a MI1 ol 18um*(*) too deep!	Two Buttes (Colorado)	BGI / Perkin Elmer Elan DRC-e	1.65245	12	10.2033	49.3759	0.350015	3.51441	9.62582	1.1568	0.038534	12.0827	100		3935.5	3686.63	N/A	-3613.4	N/A	288.362	365.572	n.a.	107.472	904.207	14.5595	132.488	5.142	n.a.	n.a.	1.7897	733.292	28.8222	3.90623	-4.36825	n.a.	n.a.	n.a.	1.53928	6.22493			3935.5	3686.63	-6.32378
21My18f16	2B-7a MI2 ol 17um**(*)	Two Buttes (Colorado)	BGI / Perkin Elmer Elan DRC-e	1.76805	12	11.6504	51.134	0.376314	4.50865	9.69014	1.3556	0.0167858	7.5	100		3231.41	2978	N/A	-3627.67	N/A	300.58	689.052	n.a.	151.871	931.223	16.2867	142.606	9.1674	n.a.	n.a.	2.12378	954.89	32.9652	-2.68278	-4.40536	n.a.	n.a.	n.a.	-0.784252	4.00811			3231.41	2978	-7.84216
21My18g06	2B-7c MI1 ol 30um***	Two Buttes (Colorado)	BGI / Perkin Elmer Elan DRC-e	1.556	12	11.1018	50.4559	0.336113	4.52711	10.9508	1.45526	0.0854772	7.53155	100		2780.29	2761.12	N/A	-1176.39	N/A	291.072	370.584	n.a.	148.792	763.359	12.8423	98.8527	5.92281	n.a.	n.a.	2.60755	1134.16	22.4149	3.18492	-1.2351	n.a.	n.a.	n.a.	0.910874	3.98394			2780.29	2761.12	-0.689486
21My18g07	2B-7c MI2 ol 28um***	Two Buttes (Colorado)	BGI / Perkin Elmer Elan DRC-e	1.57162	12	10.6883	49.9562	0.361995	4.62367	11.5519	1.48008	0.266274	7.5	100		2596.51	2584.14	N/A	-2124.7	N/A	281.267	339.016	n.a.	134.284	806.971	14.876	104.647	5.7437	n.a.	n.a.	2.72842	1106.31	27.4068	3.22338	-2.22006	n.a.	n.a.	n.a.	0.865998	4.69573			2596.51	2584.14	-0.476477
21My18g09	2B-7e MI ol 32um***	Two Buttes (Colorado)	BGI / Perkin Elmer Elan DRC-e	2.28388	12	12.2126	51.8446	0.411188	5.24289	7.21921	1.28725	-0.00164457	7.5	100		2614.48	2600.79	N/A	1788.87	N/A	235.717	532.773	n.a.	151.264	925.247	22.1525	186.917	10.5168	n.a.	n.a.	2.9577	1179.12	40.3672	4.23253	-2.35457	n.a.	n.a.	n.a.	1.63997	5.74827			2614.48	2600.79	-0.523858
22Fe23	2B-7d MI ol 33um***	Two Buttes (Colorado)	IGS / Agilent 7900	1.78835	12	11.8306	51.3594	0.279754	4.83161	8.623	1.22571	0.561567	7.5	100		N/A	N/A	1947	N/A	1407.04	n.a.	307.985	0.443312	157.404	869.051	n.a.	n.a.	8.59978	0.890795	0.089437	n.a.	1166.02	n.a.	n.a.	n.a.	0.479579	0.00328871	n.a.	n.a.	n.a.
24Ja09MI38	2B-1 MI ol 45um**(*) exploded!	Two Buttes (Colorado)	IGS / Agilent 7900	1.66331	12	10.8106	50.1047	0.180881	3.16431	12.0256	1.25544	0.103085	8.69208	100		N/A	N/A	2637.53	N/A	1835.95	298.099	475.645	n.a.	99.8692	735.191	n.a.	80.182	2.9823	0.36652	0.100143	n.a.	n.a.	n.a.	n.a.	n.a.	0.161899	0.00608694	3.92172	n.a.	n.a.							2701.67	654.262	2292.27
21My18h06	2B-5a MI1 cpx 30um**(*)	Two Buttes (Colorado)	BGI / Perkin Elmer Elan DRC-e	3.69721	6	15.1556	55.8477	0.470598	5.25436	6.58918	0.735747	-0.002654	6.25232	100		1807.25	1814.39	N/A	-3160.97	N/A	181.006	4438.46	n.a.	141.835	1199.22	-1.64429	300.819	16.854	n.a.	n.a.	2.47741	1062.74	68.5055	-1.65035	-4.61284	n.a.	n.a.	n.a.	4.17915	12.6365			1807.25	1814.39	0.394638
21My18h07	2B-5a MI2 cpx 45um***	Two Buttes (Colorado)	BGI / Perkin Elmer Elan DRC-e	4.5553	6	14.9689	55.5739	0.36473	5.53372	6	0.00465992	-0.00123386	7	100		977.976	1092.82	N/A	1537.28	N/A	36.0479	1751.27	n.a.	146.52	1518.52	-0.766284	268.73	20.187	n.a.	n.a.	3.38368	777.575	75.6386	-0.768182	-2.1476	n.a.	n.a.	n.a.	4.55286	17.0779			977.976	1092.82	11.7428
21My18h08	2B-5b MI1 cpx 35um***	Two Buttes (Colorado)	BGI / Perkin Elmer Elan DRC-e	3.33713	5.15503	14.7425	55.2507	0.73782	7.26789	6	1.00816	0.0513988	6.44938	100		4122.31	4144.02	N/A	2368.81	N/A	146.692	1399.49	n.a.	232.153	1279.5	16.2132	222.8	15.3785	n.a.	n.a.	3.71715	1826.05	70.7162	3.20146	-3.80259	n.a.	n.a.	n.a.	3.58867	11.3157			4122.31	4144.02	0.52653
21My18f17	2B-7b MI small cpx 35um***	Two Buttes (Colorado)	BGI / Perkin Elmer Elan DRC-e	3.31969	4.58207	14.2829	54.6062	0.411372	5.96858	4.62458	1.66338	0.175476	10.3657	100		3122.64	2868.24	N/A	-1641.3	N/A	309.463	17.3529	n.a.	185.364	936.083	26.6065	196.288	9.43461	n.a.	n.a.	2.65862	1247.43	49.605	4.83375	-3.02333	n.a.	n.a.	n.a.	1.7569	6.51299			3122.64	2868.24	-8.1469
21My18g08	2B-7d MI cpx 55um**(*)	Two Buttes (Colorado)	BGI / Perkin Elmer Elan DRC-e	3.46476	5.02727	14.9798	55.5879	0.577034	5.06326	6	1.47618	0.124125	7.69962	100		2051.23	2052.53	N/A	1325.44	N/A	232.855	102.276	n.a.	152.658	1102.32	37.062	282.623	15.274	n.a.	n.a.	2.65649	1244.68	76.4018	6.9454	5.3366	n.a.	n.a.	n.a.	3.0716	10.8812			2051.23	2052.53	0.0633753
22Fe23	2B-7c MI cpx 70um***	Two Buttes (Colorado)	IGS / Agilent 7900	4.2374	6	14.204	54.4902	0.622121	6.27682	6	0.919987	0.249476	7	100		N/A	N/A	3966.19	N/A	2180.28	n.a.	377.603	1.2625	171.417	1990.86	n.a.	n.a.	20.6783	3.46607	0.152898	n.a.	1504.9	n.a.	n.a.	n.a.	1.07639	0.00333334		n.a.	n.a.
24Ja09MI39	2B-1 MI cpx 50um***	Two Buttes (Colorado)	IGS / Agilent 7900	3.02538	7.34479	14.3908	54.7527	0.361926	4.71969	7.47219	1.11986	0.112262	6.7004	100		N/A	N/A	2256.21	N/A	1687.47	180.591	198.967	n.a.	135.509	978.146	n.a.	238.037	12.514	2.32924	0.0689562	n.a.	n.a.	n.a.	n.a.	n.a.	0.696623	0.0019671	12.7407	n.a.	n.a.							2416.28	1093.83	3111.2
21My18i09	FX3a MI2 ol 15um***	Feixian (Shandong)	BGI / Perkin Elmer Elan DRC-e	3.46478	11	12.2997	54.8441	1.1962	2.5563	4.3675	1.49344	0.778031	8	100		2857.51	2816.47	N/A	-7438.88	N/A	131.883	2101.26	n.a.	49.063	1977.33	27.3086	311.844	19.5626	n.a.	n.a.	-3.20465	2529.51	140.042	7.76054	-16.7476	n.a.	n.a.	n.a.	3.21378	10.3942			2857.51	2816.47	-1.43624
21My18i12	FX3c MI1 ol 25um***	Feixian (Shandong)	BGI / Perkin Elmer Elan DRC-e	2.73274	11.0712	12.3	47.9779	0.895926	2.8611	12.6436	1.52054	-0.00298068	8	100		3208.76	3166.27	N/A	-2646.07	N/A	249.246	793.41	n.a.	51.5858	1611.65	30.482	293.014	12.1458	n.a.	n.a.	-0.693784	2794.47	113.457	5.53719	-4.77113	n.a.	n.a.	n.a.	2.08752	13.102			3208.76	3166.27	-1.32425
21My18i13	FX3c MI2 ol 20um**	Feixian (Shandong)	BGI / Perkin Elmer Elan DRC-e	3.92172	11	12.2995	51.0054	1.22933	3.8302	7.59796	1.1303	-0.0143998	8	100		4458.14	4555.07	N/A	-12726.8	N/A	150.596	4581.38	n.a.	71.7203	2213.59	22.8847	292.541	17.4805	n.a.	n.a.	-3.3482	3817.93	119.953	-10.1522	-23.0318	n.a.	n.a.	n.a.	-4.09907	21.0455			4458.14	4555.07	2.17427
21My18i14	FX3d MI ol 26um***	Feixian (Shandong)	BGI / Perkin Elmer Elan DRC-e	3.14247	9.43876	12.3	50.2114	1.27479	2.97804	10.2921	1.71329	0.649189	8	100		2431.85	2399.66	N/A	-3740.63	N/A	135.172	2180.16	n.a.	57.5832	1989.1	31.0249	298.453	18.899	n.a.	n.a.	-0.986499	3510.73	180.154	5.54129	-3.97839	n.a.	n.a.	n.a.	2.51634	15.7519			2431.85	2399.66	-1.32349
21My18i15	FX3e MI ol 20um**(*)	Feixian (Shandong)	BGI / Perkin Elmer Elan DRC-e	3.01122	11	12.3	47.4721	1.2818	2.58663	11.0563	1.69425	0.104671	9.49306	100		3832.86	3830.27	N/A	-3434.35	N/A	284.748	1270.83	n.a.	42.8243	2101.9	31.1378	307.589	20.6486	n.a.	n.a.	-0.817191	3411.99	167.718	8.03573	-3.20026	n.a.	n.a.	n.a.	1.64265	15.4628			3832.86	3830.27	-0.0674905
21My18i06	FX7 MI1 ol 20um***	Feixian (Shandong)	BGI / Perkin Elmer Elan DRC-e	2.62499	6.96531	12.3	49.9859	1.31249	3.3317	10.0206	1.67916	0.0889808	11.6909	100		3960.85	3978.44	N/A	-5752.72	N/A	295.85	392.942	n.a.	47.7726	2275.48	28.471	356.251	26.7634	n.a.	n.a.	-1.65269	4326.14	174.462	8.39714	-8.27112	n.a.	n.a.	n.a.	1.94866	23.188			3960.85	3978.44	0.444231
22Fe23	FX2 MI ol 35um**(*)	Feixian (Shandong)	IGS / Agilent 7900	2.49389	11	12.3	48.3987	0.703892	2.56527	13.0126	1.29384	0.231813	8	100		N/A	N/A	2370.05	N/A	867.706	n.a.	200.484	1.0826	43.8094	2072.84	n.a.	n.a.	13.8616	1.89171	-0.101123	n.a.	3165	n.a.	n.a.	n.a.	0.586537	-0.00540186	n.a.	n.a.	n.a.
22Fe23	FX3 MI ol 35um**(*) long! exploded!	Feixian (Shandong)	IGS / Agilent 7900	2.27694	11	12.2998	49.7599	0.901423	2.6113	11.6934	1.23947	0.217796	8	100		N/A	N/A	2841.48	N/A	616.793	n.a.	919.03	1.20813	45.3109	2173.04	n.a.	n.a.	16.1149	3.21966	-0.11538	n.a.	3279.11	n.a.	n.a.	n.a.	0.692652	-0.0103648	n.a.	n.a.	n.a.							3458.33	691.538	2605.77
21My18j06	SHT4b MI ol 30um***	Sihetun (Liaoning)	BGI / Perkin Elmer Elan DRC-e	3.41336	10	13.5	47.4241	1.13447	2.71112	10.1956	0.907917	0.0767465	10.6366	100		2495.64	2549.4	N/A	-4040.99	N/A	233.517	87.1874	n.a.	68.0262	1154.01	30.1935	207.573	9.20827	n.a.	n.a.	-1.25297	2383.36	86.5408	7.66513	-4.52275	n.a.	n.a.	n.a.	2.43192	12.8283			2495.64	2549.4	2.15406
21My18j08	SHT4c MI ol 35um***	Sihetun (Liaoning)	BGI / Perkin Elmer Elan DRC-e	3.53279	8.55781	13.5005	55.5313	0.948768	2.85179	8.06345	0.95791	0.0650014	5.9907	100		2197.8	2250.37	N/A	-1381.67	N/A	220.323	73.7241	n.a.	63.8393	1112.07	26.147	187.291	8.61744	n.a.	n.a.	1.54076	2216.93	83.9067	6.49624	2.22643	n.a.	n.a.	n.a.	2.7184	9.90239			2197.8	2250.37	2.39226
21My18j11	SHT4e MI ol 32um***	Sihetun (Liaoning)	BGI / Perkin Elmer Elan DRC-e	4.11991	10	13.5005	42.8589	0.934271	2.88127	16.4939	1.03717	0.122899	8.05126	100		1717.87	1799.12	N/A	-2480.67	N/A	270.404	115.344	n.a.	71.9276	1081.53	25.1588	190.721	9.83658	n.a.	n.a.	1.38692	2268.69	69.343	7.75047	-3.10715	n.a.	n.a.	n.a.	2.1724	8.58297			1717.87	1799.12	4.72932
21My18j15	SHT10c MI1 ol 35um*** cotrapped sp!	Sihetun (Liaoning)	BGI / Perkin Elmer Elan DRC-e	3.60376	13.5857	13.5	50.2471	1.05921	2.59181	8.84618	1.01094	0.0674733	5.48789	100		1953.45	2011.87	N/A	-798.129	N/A	249.685	56.1973	n.a.	63.4943	1072.95	25.9888	193.856	10.605	n.a.	n.a.	1.47307	2172.36	76.5855	6.08903	2.8432	n.a.	n.a.	n.a.	2.14179	9.27505			1953.45	2011.87	2.99065
21My18j16	SHT10c MI2 ol 45um*** cotrapped sp?	Sihetun (Liaoning)	BGI / Perkin Elmer Elan DRC-e	3.57908	9.25702	13.5	53.5603	0.728996	2.56856	8.41874	0.91698	0.103056	7.36731	100		1904.89	1962.14	N/A	713.1	N/A	224.06	59.71	n.a.	65.3739	1024.08	26.1581	192.553	9.66185	n.a.	n.a.	1.66838	2118.21	69.0818	5.26039	1.41077	n.a.	n.a.	n.a.	1.91457	7.99791			1904.89	1962.14	3.00554
21My18h10	SHT27a MI ol 26um***	Sihetun (Liaoning)	BGI / Perkin Elmer Elan DRC-e	3.80391	9.55464	13.5001	52.0181	0.549703	2.05179	5.35539	1.42097	0.144028	11.6014	100		1013.53	1126.48	N/A	-1755.59	N/A	215.791	272.446	n.a.	45.1764	867.523	16.5525	195.793	14.2481	n.a.	n.a.	1.67206	941.522	34.6966	2.67046	-1.90099	n.a.	n.a.	n.a.	1.00013	5.63059			1013.53	1126.48	11.1437
21My18h11	SHT27b MI1 ol 35um***	Sihetun (Liaoning)	BGI / Perkin Elmer Elan DRC-e	4.20724	10	13.5	58.5354	0.660236	2.29647	1.56714	1.23579	-0.00220068	8	100		4658.78	4789.42	N/A	-2752.77	N/A	145.167	80.8357	n.a.	49.8483	890.768	8.02887	198.154	14.9314	n.a.	n.a.	1.29356	1031.63	41.3105	4.1484	-5.30016	n.a.	n.a.	n.a.	0.783102	6.36401			4658.78	4789.42	2.80427
21My18h12	SHT27b MI2 ol 30um***	Sihetun (Liaoning)	BGI / Perkin Elmer Elan DRC-e	4.01065	8.98861	13.5002	56.0159	0.583111	2.009	3.97855	1.14048	0.00262002	9.77085	100		1705.69	1730.18	N/A	-3116.67	N/A	131.109	139.572	n.a.	50.5936	776.072	8.11161	183.951	17.5688	n.a.	n.a.	1.58904	880.71	27.5518	-3.00089	-6.02559	n.a.	n.a.	n.a.	0.991517	4.71946			1705.69	1730.18	1.43584
22Fe23	SHT4 MI ol 60um***	Sihetun (Liaoning)	IGS / Agilent 7900	3.39671	10	13.5	49.7572	0.641401	2.68652	10.9757	0.946929	0.0955983	8	100		N/A	N/A	1964.47	N/A	540.617	n.a.	65.3864	0.953477	67.3331	1229.51	n.a.	n.a.	9.25009	1.03027	0.0767811	n.a.	2646.04	n.a.	n.a.	n.a.	0.373299	0.00521261	n.a.	n.a.	n.a.
22Fe23	SHT27 MI ol 110um***	Sihetun (Liaoning)	IGS / Agilent 7900	3.66414	10	13.5	53.9227	0.392153	1.92316	7.28936	1.19509	0.113366	8	100		N/A	N/A	1376.73	N/A	525.763	n.a.	61.9732	0.531868	46.8772	844.327	n.a.	n.a.	13.3885	1.42757	0.0623118	n.a.	946.547	n.a.	n.a.	n.a.	0.675928	0.00187862	n.a.	n.a.	n.a.							2205.96	1010.26	1670.6
21My18j10	SHT4d MI cpx matrix? 30um**(*)	Sihetun (Liaoning)	BGI / Perkin Elmer Elan DRC-e	2.84536	10	13.4996	49.8434	0.819573	1.91917	8.35396	1.53557	0.120687	11.0627	100		1094.5	1244.66	N/A	-3875.84	N/A	539.522	655.428	n.a.	45.1941	865.73	43.3268	280.926	6.8487	n.a.	n.a.	0.846607	1338.56	68.0256	6.87909	-2.93784	n.a.	n.a.	n.a.	2.10622	6.59264			1094.5	1244.66	13.7197
21My18j14	SHT10b MI cpx 28um***	Sihetun (Liaoning)	BGI / Perkin Elmer Elan DRC-e	3.9129	10	13.497	51.6372	0.591165	2.63376	8	1.01835	0.12033	8.58931	100		840.37	1031.56	N/A	-2555.29	N/A	226.557	234.292	n.a.	64.2296	933.913	30.9099	196.488	10.7486	n.a.	n.a.	-0.657846	1726.31	50.4672	4.62852	2.64776	n.a.	n.a.	n.a.	1.808	7.86133			840.37	1031.56	22.7501
21My18k06	SHT10d MI small cpx 35um***	Sihetun (Liaoning)	BGI / Perkin Elmer Elan DRC-e	4.11404	10	13.4994	52.4508	0.876695	2.96526	8	0.0692099	0.0246263	8	100		619.179	809.581	N/A	-1467.65	N/A	-1.64077	345.638	n.a.	64.3229	1095.93	1.70086	-1.37058	6.72457	n.a.	n.a.	-0.428487	2058.38	57.0728	3.02921	2.00414	n.a.	n.a.	n.a.	2.02482	10.1447			619.179	809.581	30.7507
24Ja09MI40	LS01 ol1 pure MI 90um	Vulcano (Italy)	IGS / Agilent 7900	2.26033	6.49478	12.0512	50.2423	0.316363	2.17152	16.7799	0.634398	0.174975	8.87425	100		N/A	N/A	1894.92	N/A	3071.39	279.837	160.418	n.a.	51.9382	1148.76	n.a.	79.9029	6.35827	1.36932	0.0864758	n.a.	n.a.	n.a.	n.a.	n.a.	0.303258	0.0034203	8.40937	n.a.	n.a.
24Ja09MI42	LS01 ol1 MI1 58um***	Vulcano (Italy)	IGS / Agilent 7900	2.16599	6.45917	12.6574	49.5675	0.36607	2.03329	16.7603	0.638692	0.171198	9.18026	100		N/A	N/A	1678.04	N/A	2592.93	273.742	126.047	n.a.	49.4501	1072.78	n.a.	80.3704	5.89499	1.08314	0.0770314	n.a.	n.a.	n.a.	n.a.	n.a.	0.293656	0.00298632	6.6764	n.a.	n.a.
24Ja09MI43	LS01 ol1 MI2 90um***	Vulcano (Italy)	IGS / Agilent 7900	2.24482	8.86631	12.6565	47.2395	0.278988	2.18033	16.185	0.644107	0.186539	9.5179	100		N/A	N/A	1588.29	N/A	2764.18	275.472	125.722	n.a.	51.901	1126.32	n.a.	81.7501	5.95314	1.08114	0.0690779	n.a.	n.a.	n.a.	n.a.	n.a.	0.286204	0.00146097	6.51904	n.a.	n.a.
24Ja09MI44	LS01 ol1 MI3 140um***	Vulcano (Italy)	IGS / Agilent 7900	2.13307	9.52918	12.6629	47.1143	0.20973	2.07467	16.2232	0.624491	0.182064	9.24635	100		N/A	N/A	1686.01	N/A	2862.49	267.995	121.183	n.a.	44.971	1135.3	n.a.	74.4251	5.12238	1.11984	0.0620283	n.a.	n.a.	n.a.	n.a.	n.a.	0.24698	0.00201875	6.58154	n.a.	n.a.
24Ja09MI45	LS01 ol3 MI 60um***	Vulcano (Italy)	IGS / Agilent 7900	2.18768	9.1955	12.656	47.2901	0.274476	1.81498	14.2044	0.752241	0.210919	11.4136	100		N/A	N/A	1486.93	N/A	2883.99	301	130.096	n.a.	41.7539	1099.31	n.a.	74.37	5.16241	1.14557	0.0592052	n.a.	n.a.	n.a.	n.a.	n.a.	0.256596	0.00291124	6.31322	n.a.	n.a.
24Ja09MI46	LS01 ol4 MI1 70um***	Vulcano (Italy)	IGS / Agilent 7900	2.32805	11.4186	12.6553	45.6097	0.293663	2.11358	14.041	0.747083	0.213305	10.5797	100		N/A	N/A	1626.78	N/A	3230.64	303.928	131.2	n.a.	48.5494	1149.85	n.a.	75.2835	5.72545	1.15507	0.0801935	n.a.	n.a.	n.a.	n.a.	n.a.	0.287138	0.00382534	7.2991	n.a.	n.a.
24Ja09MI47	LS01 ol4 MI2 90um***	Vulcano (Italy)	IGS / Agilent 7900	2.33174	9.25125	12.6555	46.355	0.261157	2.10134	13.5807	0.736073	0.209874	12.5173	100		N/A	N/A	1497.54	N/A	3208.19	300.784	128.217	n.a.	47.7108	1139.54	n.a.	74.7909	5.64148	1.15382	0.0731555	n.a.	n.a.	n.a.	n.a.	n.a.	0.275417	0.00234826	7.21017	n.a.	n.a.									1636.93
21My18l10	FC22a MI ol 20um***	Fangcheng (Shandong)	BGI / Perkin Elmer Elan DRC-e	2.18639	11	13.793	48.5474	0.796153	1.45767	11.6914	1.19011	0.0493089	9.28852	100		2905.6	2847.24	N/A	-5533.84	N/A	332.773	157.857	n.a.	28.3746	1159.19	24.4086	181.145	9.8542	n.a.	n.a.	-1.3621	1036.68	79.9372	-5.23811	-8.63668	n.a.	n.a.	n.a.	-2.1197	9.47665			2905.6	2847.24	-2.00855
21My18l11	FC22b MI ol 25um**(*)	Fangcheng (Shandong)	BGI / Perkin Elmer Elan DRC-e	3.18987	11	13.8003	47.8418	0.506933	2.27959	11.8623	1.05853	0.460658	8	100		3808.99	3785.71	N/A	-4196.16	N/A	286.022	504.871	n.a.	51.5074	1903.51	30.2142	226.524	13.3733	n.a.	n.a.	-1.44428	1448.42	127.087	4.94715	4.8691	n.a.	n.a.	n.a.	1.74516	14.254			3808.99	3785.71	-0.61116
21My18l13	FC22c MI2 ol 15um***	Fangcheng (Shandong)	BGI / Perkin Elmer Elan DRC-e	2.40242	11	13.7984	44.4671	0.552439	1.6477	16.6888	1.44901	-0.005755	8	100		3144.95	3085.81	N/A	-9239.07	N/A	315.387	159.485	n.a.	39.3963	1416.77	36.6458	248.815	12.5834	n.a.	n.a.	-1.81452	988.19	96.9312	12.6961	-9.11633	n.a.	n.a.	n.a.	-2.4474	9.62973			3144.95	3085.81	-1.88057
21My18l14	FC22c MI3 ol 30um**(*) crack!	Fangcheng (Shandong)	BGI / Perkin Elmer Elan DRC-e	1.91358	11	13.8068	47.1652	0.415084	1.2774	15.1212	1.30272	-0.00194133	8	100		2647.78	2590.81	N/A	-3120.26	N/A	328.646	66.5731	n.a.	21.6769	1249.58	31.3839	203.116	11.0161	n.a.	n.a.	-0.610931	941.241	105.781	5.48692	-3.07373	n.a.	n.a.	n.a.	1.56613	9.26993			2647.78	2590.81	-2.15157
21My18l15	FC22d MI ol 20um***	Fangcheng (Shandong)	BGI / Perkin Elmer Elan DRC-e	2.56137	11	13.8	45.9847	0.817571	1.85839	15.9693	1.38316	0.0942456	6.53117	100		3550.66	3505.03	N/A	-4339.32	N/A	309.877	237.767	n.a.	36.2101	1565.86	36.9433	247.274	11.9853	n.a.	n.a.	-1.1742	1257.2	132.297	8.58145	-5.09715	n.a.	n.a.	n.a.	2.19358	8.86352			3550.66	3505.03	-1.28516
21My18l07	FC33a MI ol 28um***	Fangcheng (Shandong)	BGI / Perkin Elmer Elan DRC-e	3.1945	11	13.7999	44.0385	1.09732	2.7387	16.6714	2.02378	-0.00968282	5.44556	100		2691.4	2638.34	N/A	-5155.07	N/A	579.818	2731.41	n.a.	54.7566	2543.47	32.7316	414.957	14.8464	n.a.	n.a.	-1.8447	1689.13	237.285	10.7732	-10.9169	n.a.	n.a.	n.a.	2.43741	16.7017			2691.4	2638.34	-1.9714
22Fe23	FC22a MI1 ol 50um***	Fangcheng (Shandong)	IGS / Agilent 7900	2.10897	11	13.8	46.5327	0.55513	1.42857	15.407	1.16768	0	8	100		N/A	N/A	2748.72	N/A	1711.69	n.a.	36.6894	0.971267	26.6043	1495.44	n.a.	n.a.	10.7325	2.16851	0.0454657	n.a.	1036.95	n.a.	n.a.	n.a.	0.476246	0.00286892	n.a.	n.a.	n.a.
22Fe23	FC22a MI2 ol 70um***	Fangcheng (Shandong)	IGS / Agilent 7900	2.4952	11	13.8	44.5237	0.599764	1.7206	16.2929	1.2484	0.31945	8	100		N/A	N/A	2588.1	N/A	1986.54	n.a.	58.9516	1.02075	32.6598	1685.75	n.a.	n.a.	12.5676	1.88527	0.0398727	n.a.	1396.28	n.a.	n.a.	n.a.	0.535989	0.00214906	n.a.	n.a.	n.a.
22Fe23	FC22b MI1 ol 50um**(*) exploded!	Fangcheng (Shandong)	IGS / Agilent 7900	2.02854	11	13.7999	46.0662	0.631999	1.37442	15.7565	1.19472	0.147682	8	100		N/A	N/A	1557	N/A	1575.69	n.a.	49.2184	1.03137	25.237	1383.39	n.a.	n.a.	10.6863	2.70408	0.0323928	n.a.	1045.28	n.a.	n.a.	n.a.	0.491432	0.0039696	n.a.	n.a.	n.a.
22Fe23	FC22b MI2 ol 45um**(*) exploded!	Fangcheng (Shandong)	IGS / Agilent 7900	1.94559	11	13.8002	45.8144	0.505752	1.30354	16.4182	1.21235	0	8	100		N/A	N/A	2548.19	N/A	1572.27	n.a.	39.0691	0.965565	24.6284	1340.63	n.a.	n.a.	10.5424	1.91624	-0.0518094	n.a.	1004.25	n.a.	n.a.	n.a.	0.481329	0.00197963	n.a.	n.a.	n.a.							3124.9	430.759	2360.5
21My18m08	FC5 MI1 cpxphen 18um***	Fangcheng (Shandong)	BGI / Perkin Elmer Elan DRC-e	4.64308	11	13.7994	47.4388	0.651898	4.03861	10	0.404888	0.0232771	8	100		1828.25	1876.43	N/A	-3662.91	N/A	380.304	1106.59	n.a.	82.5989	1528.19	3.54993	279.54	20.5943	n.a.	n.a.	1.21656	2190.98	80.3522	-3.5503	-5.80022	n.a.	n.a.	n.a.	5.79165	30.2477			1828.25	1876.43	2.63546
21My18m09	FC5 MI2 cpxphen 20um***	Fangcheng (Shandong)	BGI / Perkin Elmer Elan DRC-e	4.34017	11	13.8019	45.8685	3.07534	4.31437	10	1.64055	0.063223	5.89593	100		3757.31	3819.07	N/A	-4801.67	N/A	182.299	826.355	n.a.	89.0141	2827.68	37.7816	477.001	39.1093	n.a.	n.a.	2.27398	2384.26	368.485	8.34667	-7.61805	n.a.	n.a.	n.a.	5.82369	43.5209			3757.31	3819.07	1.64388
21My18l08	FC33b MI1 cpx 17um**(*)	Fangcheng (Shandong)	BGI / Perkin Elmer Elan DRC-e	4.05694	11	13.803	50.3391	1.1871	3.8628	10	0.336618	0.0867074	5.32772	100		1738.31	1754.69	N/A	-5575.97	N/A	131.118	719.141	n.a.	111.657	1737.86	6.59601	446.921	43.9436	n.a.	n.a.	1.2956	1152.59	160.837	6.77233	-5.62317	n.a.	n.a.	n.a.	3.97168	27.4583			1738.31	1754.69	0.942259
21My18l09	FC33b MI2 cpx 32um***	Fangcheng (Shandong)	BGI / Perkin Elmer Elan DRC-e	3.71968	11	13.7952	43.8166	1.95182	3.18484	12.2542	1.44682	0.097764	8.73314	100		2834.99	2776.04	N/A	-3721.57	N/A	54.1668	846.719	n.a.	116.668	2180.99	43.4706	681.867	58.6484	n.a.	n.a.	-0.677106	1343.14	277.442	17.6863	-3.74733	n.a.	n.a.	n.a.	5.9642	38.5958			2834.99	2776.04	-2.07942		2539.71	824.342
21My18k07	YX1a MI ol 28um***	Yixian (Liaoning)	BGI / Perkin Elmer Elan DRC-e	4.24742	11	12.6943	52.3206	0.921688	1.53503	7.87776	0.758003	0.108838	8.53642	100		2143.15	2169.92	N/A	-1334.7	N/A	222.776	747.112	n.a.	30.2747	793.724	14.7181	110.585	5.5702	n.a.	n.a.	0.438011	675.549	19.2537	2.92196	1.52981	n.a.	n.a.	n.a.	0.369054	1.77911			2143.15	2169.92	1.24898
21My18k09	YX1c MI ol 27um***	Yixian (Liaoning)	BGI / Perkin Elmer Elan DRC-e	3.59606	11	12.7	50.9009	0.906352	1.20658	10.3053	0.886399	-0.00151119	8.5	100		1012.87	1151.65	N/A	-1881.65	N/A	314.12	148.037	n.a.	21.464	822.638	13.7458	108.972	6.30059	n.a.	n.a.	-0.497966	606.019	20.4707	2.19096	-2.57366	n.a.	n.a.	n.a.	-0.482346	1.78691			1012.87	1151.65	13.7019
21My18k11	YX1d MI ol 30um***	Yixian (Liaoning)	BGI / Perkin Elmer Elan DRC-e	4.12059	11	12.7001	51.9037	1.1205	1.10601	11.4055	0.890169	0.0344058	5.71908	100		2333.55	2361.25	N/A	-1390.3	N/A	321.074	181.91	n.a.	16.4278	745.011	16.1525	102.326	6.77034	n.a.	n.a.	-0.623876	553.39	17.2108	-2.08768	-2.61105	n.a.	n.a.	n.a.	0.370115	1.55094			2333.55	2361.25	1.18701
21My18k12	YX1e MI ol 20um***	Yixian (Liaoning)	BGI / Perkin Elmer Elan DRC-e	4.98804	11	12.7	49.9745	1.38857	1.44343	11.5455	1.01649	0.0443166	5.89912	100		3550.08	3618.93	N/A	-5058.98	N/A	388.32	494.75	n.a.	19.8512	1008.72	22.5956	127.605	10.1781	n.a.	n.a.	-0.966105	675.236	28.1019	3.48605	-3.77016	n.a.	n.a.	n.a.	-1.28418	2.17487			3550.08	3618.93	1.93941
21My18k13	YX1f MI1 ol 37um***	Yixian (Liaoning)	BGI / Perkin Elmer Elan DRC-e	3.84757	11	12.7	51.4109	0.933823	0.971129	10.9472	0.754522	0.0737937	7.36103	100		2178.1	2208.09	N/A	-749.017	N/A	297.239	85.656	n.a.	12.9214	667.984	15.6897	89.1222	5.51548	n.a.	n.a.	0.204889	437.677	14.0311	2.64904	1.22004	n.a.	n.a.	n.a.	0.231052	1.20906			2178.1	2208.09	1.37709
21My18k14	YX1f MI2 ol 30um**(*)	Yixian (Liaoning)	BGI / Perkin Elmer Elan DRC-e	4.12938	11	12.7	49.7764	0.873647	1.04362	9.32872	0.713503	0.0992516	10.3354	100		2739.62	2765.2	N/A	-1284.81	N/A	301.811	409.854	n.a.	17.1897	676.677	16.4247	89.201	6.62146	n.a.	n.a.	-0.217353	529.446	13.6707	2.35259	-1.65036	n.a.	n.a.	n.a.	-0.363467	1.28103			2739.62	2765.2	0.933535
21My18k16	YX1g MI ol 40um*** decrep!	Yixian (Liaoning)	BGI / Perkin Elmer Elan DRC-e	3.59519	11	12.7	51.9257	0.826482	0.996054	10.9829	0.844574	0.0905099	7.03861	100		2039.96	2076.72	N/A	710.575	N/A	301.213	142.137	n.a.	15.7105	701.954	15.0456	94.8567	5.22744	n.a.	n.a.	0.30806	468.009	16.407	2.88454	-0.876935	n.a.	n.a.	n.a.	0.181468	1.44849			2039.96	2076.72	1.8017
21My18l06	YX1h MI ol 30um***	Yixian (Liaoning)	IGS / Agilent 7900	3.74388	11	12.7	53.7365	0.753524	1.31594	9.23751	0.833131	0.0501234	6.62942	100		2012.02	1994.87	N/A	1621.26	N/A	271.6	515.453	n.a.	24.719	760.731	14.0193	113.333	5.75133	n.a.	n.a.	0.476933	608.466	18.6653	2.90709	-2.08616	n.a.	n.a.	n.a.	0.430533	1.54191			2012.02	1994.87	-0.852107
22Fe23	YX1a MI ol 80um***	Yixian (Liaoning)	IGS / Agilent 7900	3.57599	11	12.7001	51.814	0.674267	1.14442	9.75366	0.82953	0.00805455	8.5	100		N/A	N/A	2083.99	N/A	723.838	n.a.	408.4	0.436146	19.4602	918.279	n.a.	n.a.	6.99419	0.792999	0.0837287	n.a.	785.472	n.a.	n.a.	n.a.	0.26349	0.0045593	n.a.	n.a.	n.a.
22Fe23	YX1b MI ol 65um***	Yixian (Liaoning)	IGS / Agilent 7900	4.13489	11	12.7	49.7296	1.02674	1.23446	10.8983	0.781718	0.0633829	8.43099	100		N/A	N/A	2627.45	N/A	952.178	n.a.	74.945	0.434524	19.0458	979.055	n.a.	n.a.	7.59935	1.04927	0.0993855	n.a.	663.554	n.a.	n.a.	n.a.	0.253478	0.00650967	n.a.	n.a.	n.a.
22Fe23	YX1d MI ol 70um***	Yixian (Liaoning)	IGS / Agilent 7900	3.37344	11	12.6998	49.5603	0.597109	1.0119	10.1359	0.741267	0.117721	10.7626	100		N/A	N/A	1844.09	N/A	613.291	n.a.	70.9534	0.327655	17.0938	794.589	n.a.	n.a.	5.82681	0.64335	0.0646272	n.a.	599.852	n.a.	n.a.	n.a.	0.20674	0.00429092	n.a.	n.a.	n.a.							2251.17	669.397	2185.18
21My18n12	SHP3a MI ol 35um****	Shiprock (New Mexico)	BGI / Perkin Elmer Elan DRC-e	4.15458	5.34752	16.8	50.6495	1.02088	2.47922	10.763	2.46687	0.0308105	6.28763	100		3574.24	3507.1	N/A	-1282.13	N/A	292.923	475.662	n.a.	43.041	1343.49	28.0474	284.908	29.2841	n.a.	n.a.	-0.520741	1410.61	62.8534	7.11087	1.9054	n.a.	n.a.	n.a.	0.5923	2.85952			3574.24	3507.1	-1.87859
21My18n14	SHP3b MI1 ol 32um***	Shiprock (New Mexico)	BGI / Perkin Elmer Elan DRC-e	4.20788	4.70299	16.8	47.742	0.992163	2.5895	10.7989	2.26607	0.109301	9.79116	100		3812.6	3760.19	N/A	-1122.6	N/A	301.189	551.723	n.a.	45.215	1286.05	28.178	297.834	22.2125	n.a.	n.a.	0.721944	1474.42	63.826	6.43247	1.58591	n.a.	n.a.	n.a.	1.00572	3.67686			3812.6	3760.19	-1.37477
21My18n16	SHP3c MI ol 40um	Shiprock (New Mexico)	BGI / Perkin Elmer Elan DRC-e	4.14998	3.19242	16.8	48.58	1.35313	2.48274	12.9631	2.8394	0.0759529	7.5633	100		5003.66	5172.41	N/A	-799.669	N/A	320.292	1180.52	n.a.	42.7076	1565.87	35.6902	292.017	32.3673	n.a.	n.a.	0.559349	1682.96	87.0143	6.98792	1.94425	n.a.	n.a.	n.a.	0.869822	3.30009			5003.66	5172.41	3.37268
22Fe23	SHP3 MI ol 35um**(*) long!	Shiprock (New Mexico)	IGS / Agilent 7900	4.02915	7.0327	16.8	48.9474	0.722644	2.49004	11.0688	2.20241	0.0329861	6.67383	100		N/A	N/A	4331.29	N/A	561.398	n.a.	668.619	1.06503	42.2535	1373.52	n.a.	n.a.	25.6768	1.80645	0.0679828	n.a.	1357.26	n.a.	n.a.	n.a.	1.17683	0.00304393	n.a.	n.a.	n.a.							4130.17	625.269	4331.29
21My18m10	WP-STA1C-1 MI ol 35um**(*)	WP-STA (Utah)	BGI / Perkin Elmer Elan DRC-e	4.12427	13	11.2	35.6523	2.12856	2.30225	18.4255	3.94661	0.174205	9.04624	100		3099.15	3107.28	N/A	-1176.62	N/A	333.603	62.7375	n.a.	42.1031	2321.18	38.0083	465.468	108.138	n.a.	n.a.	0.830869	1773.06	199.99	11.0062	-2.72651	n.a.	n.a.	n.a.	8.43496	31.8565			3099.15	3107.28	0.262318
21My18m11	WP-STA1C-2 MI ol 25um**(*) decrep!	WP-STA (Utah)	BGI / Perkin Elmer Elan DRC-e	4.26452	13	11.2	29.0735	1.87848	2.30643	22.7806	3.9215	0.327715	11.2474	100		3647.44	3697.87	N/A	-4844.81	N/A	322.956	53.8622	n.a.	36.9813	2546.37	48.9179	519.016	101.183	n.a.	n.a.	-1.07669	1701.03	232.037	11.1758	-6.10043	n.a.	n.a.	n.a.	8.79871	46.5175			3647.44	3697.87	1.38257
21My18m13	WP-STA1D-1 MI ol 25um***	WP-STA (Utah)	BGI / Perkin Elmer Elan DRC-e	3.07144	13	11.2	31.9212	2.64651	1.64355	20.8062	3.75466	0.249412	11.707	100		4222.75	4357.14	N/A	-5174.1	N/A	336.765	60.7102	n.a.	32.1283	2652.83	46.6853	519.315	117.277	n.a.	n.a.	1.5861	1617.08	252.19	14.052	-4.46406	n.a.	n.a.	n.a.	10.0469	49.7235			4222.75	4357.14	3.18265
22Fe23	WP-STA1C MI ol 33um***	WP-STA (Utah)	IGS / Agilent 7900	1.46187	13	11.1992	38.5258	1.23964	3.60883	16.9247	2.03995	0	12	100		N/A	N/A	5359.33	N/A	-298.627	n.a.	143.332	7.53221	74.2103	3377.32	n.a.	n.a.	100.918	3.26113	0.289064	n.a.	1669.35	n.a.	n.a.	n.a.	3.92093	-0.0196357	n.a.	n.a.	n.a.
22Fe23	WP-STA1D MI ol 35um***	WP-STA (Utah)	IGS / Agilent 7900	2.6613	13	11.211	38.6091	0.0225506	2.36534	16.0908	3.49556	0.544376	12	100		N/A	N/A	1070.5	N/A	-66.6021	n.a.	62.862	2.00482	44.6671	1768.72	n.a.	n.a.	103.443	1.99767	0.0799585	n.a.	1893.11	n.a.	n.a.	n.a.	4.83757	-0.00818822	n.a.	n.a.	n.a.							3656.45	458.751	3214.92
24Ja09MI48	WA01 ol1 MI 32um**(*)	West Eifel (Germany)	IGS / Agilent 7900	1.71556	6.79457	12	42.8348	0.527726	1.24011	19.6971	3.33047	1.05967	10.8	100		N/A	N/A	-611.953	N/A	-179.47	502.824	364.6	n.a.	49.6159	724.139	n.a.	277.246	125.939	-0.0586917	-0.0655096	n.a.	n.a.	n.a.	n.a.	n.a.	5.8455	0.00339192	6.49081	n.a.	n.a.
24Ja09MI50	WA01 ol2 MI 45um**	West Eifel (Germany)	IGS / Agilent 7900	0.634311	12.6462	12	42.4553	0.495228	0.863108	16.9489	2.90132	0.255656	10.8	100		N/A	N/A	658.862	N/A	-177.813	465.925	991.412	n.a.	42.246	656.947	n.a.	208.637	105.018	-0.0318441	0.0502368	n.a.	n.a.	n.a.	n.a.	n.a.	4.53759	0.00243536	4.52121	n.a.	n.a.
24Ja09MI54	BA28 cpx2 MI 70um***	West Eifel (Germany)	IGS / Agilent 7900	2.08594	8.25468	12.0004	41.1463	0.307095	2.52247	19.6362	3.32756	0.207523	10.5118	100		N/A	N/A	2195.11	N/A	834.644	455.876	20.4538	n.a.	52.6675	707.945	n.a.	408.646	75.7352	1.54016	0.0796127	n.a.	n.a.	n.a.	n.a.	n.a.	5.36348	0.00814169	5.70705	n.a.	n.a.
21My18m15	Buell1 MI ol 30um***	Buell (Arizona)	BGI / Perkin Elmer Elan DRC-e	3.21198	13	10.4	40.434	1.71992	2.66743	11.0958	4.75158	0.134253	12.585	100		2461.99	2470.44	N/A	-1327.12	N/A	252.818	299.09	n.a.	46.1026	1667.59	33.4194	522.3	111.998	n.a.	n.a.	-0.441062	1116.39	108.796	8.30856	2.57446	n.a.	n.a.	n.a.	2.69176	10.9939			2461.99	2470.44	0.343313
21My18m16	Buell2a MI1 ol 22um**(*)	Buell (Arizona)	BGI / Perkin Elmer Elan DRC-e	2.8177	13	10.3999	50.23	1.17491	2.45895	6.10972	2.7842	0.024617	11	100		4026.27	4129.43	N/A	-9477.51	N/A	244.329	684.227	n.a.	37.7954	1266.4	20.4888	360.658	67.3933	n.a.	n.a.	-1.88064	1399.1	79.8675	-5.83234	-16.2496	n.a.	n.a.	n.a.	2.09793	9.03503			4026.27	4129.43	2.56198
21My18m17	Buell2a MI2 ol 20um***	Buell (Arizona)	BGI / Perkin Elmer Elan DRC-e	3.14902	13	10.4003	44.3092	2.07788	2.62976	11.0773	2.75997	-0.00521889	10.6017	100		4673.71	4914.13	N/A	-7892.23	N/A	203.812	1978.98	n.a.	40.5704	1425.44	28.9138	477.18	34.4797	n.a.	n.a.	-1.56707	1549.86	99.5877	7.46111	-13.5574	n.a.	n.a.	n.a.	2.08297	11.5443			4673.71	4914.13	5.1441
21My18n06	Buell2b MI ol 20um***	Buell (Arizona)	BGI / Perkin Elmer Elan DRC-e	3.00278	11.5735	10.4	40.7162	1.6973	2.42234	14.767	4.52648	0.105909	10.7885	100		4420.2	4458.61	N/A	-3821.33	N/A	319.495	324.704	n.a.	40.4663	1625.63	34.3084	535.906	96.6196	n.a.	n.a.	-0.745818	700.766	113.9	8.06981	-4.86821	n.a.	n.a.	n.a.	3.28722	10.6315			4420.2	4458.61	0.869115
21My18n07	Buell2c MI1 ol 24um**(*)	Buell (Arizona)	BGI / Perkin Elmer Elan DRC-e	3.03352	13	10.4013	42.8825	1.41771	2.67569	10.7199	3.87509	-0.00574045	12	100		4455.48	4501.44	N/A	-6063.04	N/A	261.848	780.419	n.a.	42.0946	1322.52	27.7617	432.332	72.9922	n.a.	n.a.	-1.07889	952.06	79.5398	9.78812	-9.76041	n.a.	n.a.	n.a.	2.06284	8.341			4455.48	4501.44	1.03158
21My18n08	Buell2c MI2 ol 28um*(*) decrep!	Buell (Arizona)	BGI / Perkin Elmer Elan DRC-e	3.32925	11.2505	10.4	44.6692	1.32252	2.76354	9.96494	4.19041	0.109624	12	100		1796.75	1796.22	N/A	-2454.76	N/A	296.862	164.669	n.a.	46.6207	1357.58	27.0868	443.698	99.2244	n.a.	n.a.	0.66466	836.36	81.8773	6.83024	-3.94349	n.a.	n.a.	n.a.	2.22415	9.47434			1796.75	1796.22	-0.029792
21My18n09	Buell2d MI ol 32um***	Buell (Arizona)	BGI / Perkin Elmer Elan DRC-e	3.52839	14.3131	10.4	42.346	1.49301	3.02174	11.0724	4.01303	0.0974414	9.71492	100		4196.91	4191.42	N/A	1353.87	N/A	219.556	306.014	n.a.	48.2537	1435.41	27.9227	476.479	85.8248	n.a.	n.a.	0.423995	1514.88	85.9026	6.1094	-1.41218	n.a.	n.a.	n.a.	2.54657	8.35157			4196.91	4191.42	-0.130838
21My18n10	Buell2e MI1 ol 20um** decrep!	Buell (Arizona)	BGI / Perkin Elmer Elan DRC-e	3.37997	13	10.4	46.1144	1.06497	2.88864	5.67747	3.03223	0.0574753	14.3848	100		4030.47	4010.4	N/A	-6092.69	N/A	194.5	1299.69	n.a.	54.2395	1112.84	19.329	386.862	51.3439	n.a.	n.a.	-1.55919	1903.67	55.9343	-7.54161	-11.2957	n.a.	n.a.	n.a.	-1.29759	7.87779			4030.47	4010.4	-0.498139
22Fe23	Buell2-1 MI ol 33um***	Buell (Arizona)	IGS / Agilent 7900	3.84822	13	10.4	40.6511	1.05332	3.04845	12.6731	4.31837	0.00742025	11	100		N/A	N/A	3847.66	N/A	1053.93	n.a.	289.92	1.64642	49.5094	1759.82	n.a.	n.a.	98.1376	4.97453	0.058588	n.a.	1290.36	n.a.	n.a.	n.a.	5.38794	-0.0064205	n.a.	n.a.	n.a.
22Fe23	Buell2-2 MI ol 30um***	Buell (Arizona)	IGS / Agilent 7900	3.11516	13	10.4	42.2392	1.17284	2.8425	11.8592	4.21485	0.156288	11	100		N/A	N/A	3086.37	N/A	908.208	n.a.	236.545	1.77003	47.411	1584.11	n.a.	n.a.	89.4461	3.97486	0.0646416	n.a.	1134.25	n.a.	n.a.	n.a.	5.04424	-0.00597366	n.a.	n.a.	n.a.							3757.72	976.504	3467.02
Abbreviations: MI, melt inclusion; BGI, Bavarian Geoinstitute (Bayreuth); IGS, Institute of Geological Sciences (Bern); N/A, not applicable; n.a., not analyzed; ol, olivine; cpx, clinopyroxene.
Red values in parentheses denote limits of detection.
Italic and underlined values were used as internal standards for host subtraction.
Cells filled with a gray background suggest that the elements are compatible in the host mineral (i.e., Dmineral/melt>1), and that the values are less reliable if the D value is significantly higher than unity (e.g., MgO in ol-hosted MI's and CaO in cpx-hosted MI's).
Bold values signify fixed MgO, FeOt, ±CaO contents to achieve optimal host subtraction, as these components are very sensitive to imperfect host subtraction and could also be modified by post-entrapment diffusion.
[truncated: 9 more columns]
