# Supplementary material for: The gold content of mafic to felsic potassic magmas
Source: Nat Commun. 2024 Aug 14;15:6988. doi: 10.1038/s41467-024-51405-7 (PMC11324659; doi:10.1038/s41467-024-51405-7)
Supplement: Supplementary file 6 — Supplementary Data 3 [file 41467_2024_51405_MOESM6_ESM.xlsx]

## Sheet: Sheet1
Supplementary Data 3 Compositions of sulfide inclusions in mafic potassic rocks analyzed by LA-ICP-MS																									SL = sulfide liquid; SM = silicate melt				D values estimated based on Eqn. 5 in Li and Audétat (2015), https://doi.org/10.1016/j.gca.2015.04.036
Analysis	Sample name	Sample location	Remarks	S	Fe*	Co	Ni	Cu	Total		Zn	As	Se	Mo	Pd	Ag	Cd	Te	Ba	Au	Tl	Pb	Bi		Cu in SL	Au in SL	Ag in SL		DCuSL/SM	DAuSL/SM	DAgSL/SM		Cu in SM	Au in SM	Ag in SM
				wt%	wt%	wt%	wt%	wt%	wt%		μg/g	μg/g	μg/g	μg/g	μg/g	μg/g	μg/g	μg/g	μg/g	μg/g	μg/g	μg/g	μg/g		wt%	μg/g	μg/g						μg/g	ng/g	ng/g
21My19e14	WZ6 sl-exp. SI cpx 12um**(*)	Wozhong (Sanjiang)	slightly exposed!	26.8549	43.3177	1.48106	4.66739	23.679	100		1698.84	-86.9499	-1399.13	50.8838	-84.402	-51.6944	-229.974	-234.232	-233.798	-27.899	10.5065	406.621	-8.80985		23.679	-27.899	-51.6944		2167.57	16617.9	998.597		109.242	-1.67886	-51.767
21My19e10	WZ8a SI2 cpx 28um***	Wozhong (Sanjiang)		27.7715	43.3	0.305897	0.530394	28.0923	100		1468.61	-33.7945	308.673	15.242	-8.93808	89.2682	-49.6625	-63.3782	-35.9588	-6.07123	114.372	379.491	82.5447		28.0923	-6.07123	89.2682		2167.57	16617.9	998.597		129.602	-0.365343	89.3936
21My19e11	WZ8a SI3 cpx 20um**	Wozhong (Sanjiang)		28.3012	43.3	0.801156	2.66036	24.9373	100		2849.09	12370.3	-3214.3	413.029	-63.0859	85.6007	-352.022	-450.364	-255.529	-43.1848	175.663	859.08	24.7957		24.9373	-43.1848	85.6007		2167.57	16617.9	998.597		115.047	-2.59869	85.721
21My19e12	WZ8b SI1 cpx 22um***	Wozhong (Sanjiang)		35.8097	43.3	0.298856	0.68788	19.9036	100		788.988	-60.0019	-869.684	31.9714	-34.049	-35.7928	-194.294	-176.044	95.785	-10.9082	2.67838	50.3302	10.3407		19.9036	-10.9082	-35.7928		2167.57	16617.9	998.597		91.8242	-0.656413	-35.8431
21My19e13	WZ8b exp. SI2 cpx 18um**	Wozhong (Sanjiang)	exposed!	33.7001	43.3	0.179544	1.0325	21.7879	100		786.793	-28.3317	-410.855	-26.7188	-15.9448	-16.8724	-91.3673	-82.9907	-66.6563	-5.14744	-3.10121	16.8173	3.94531		21.7879	-5.14744	-16.8724		2167.57	16617.9	998.597		100.517	-0.309753	-16.8961
21My19e09	WZ8a SI1 cpx 35um***	Wozhong (Sanjiang)		40.0761	56.6768	0.173921	1.43352	1.63967	100		68.274	-7.53987	41.5813	-5.46847	-2.01103	2.99904	-11.1258	-14.1631	28.7721	-1.35539	-0.979236	4.96869	-1.70295						1100°C, ∆FMQ+2.4, 7.0 wt% FeOmelt
21My19f05	WZ23c SI1 cpx 12um***	Wozhong (Sanjiang)		40.7	47.9361	0.233053	2.9197	8.21119	100		-161.252	15.7704	-636.654	-40.0394	-24.7485	9.25474	-79.5539	-89.6003	37.3517	-8.52354	-7.12691	115.812	2.98977
21My19f06	WZ23c exp. SI2 cpx 12um**	Wozhong (Sanjiang)	exposed!	47.4431	43.3966	0.183187	2.84617	6.13099	100		-287.18	-64.9142	-1135.08	-71.4483	-44.1444	-36.811	-141.955	-159.679	89.2292	-15.1881	-12.7079	31.4386	-10.7216
21My19e15	WZ18 exp. SI1 cpx 8um*(*)	Wozhong (Sanjiang)	exposed!	36.1751	53.8097	0.215299	1.31749	8.49214	100.01		251.941	-126.073	-1556.5	-105.191	-54.3349	-44.6709	-172.243	-222.551	-177.102	-23.4285	-13.9186	12.6287	-15.7987
21My19e16	WZ18 SI2 cpx 10um***	Wozhong (Sanjiang)		37.03	53.8097	0.164047	1.70764	7.28867	100		148.225	-71.0789	-877.989	-59.2567	-30.3855	-25.1428	-96.7146	-125.27	-99.6899	-13.2006	-7.83768	11.7359	-8.89402
21My19f11	2B-7a SI1 cpx 4um***	Two Buttes (Colorado)		39.1914	46.5261	0.18949	9.50992	4.58312	100		597.896	-156.327	-2003.12	-130.054	-89.2202	-113.848	-258.347	-397.573	-229.16	-17.8142	-14.957	24.5485	-34.8631
21My19f12	2B-7a exp. SI2 cpx 4um**	Two Buttes (Colorado)	exposed!	22.873	37.6294	0.453576	7.86546	31.1786	100		1125.25	-291.329	-3735.47	-242.759	-166.465	-212.409	-482.211	-741.066	-427.26	-33.2008	-27.8957	401.673	37.3351		31.1786	-33.2008	-212.409		2117.82	17777.6	982.383		147.22	-1.86756	-216.219
21My19f13	2B-7b SI1 cpx 15um***	Two Buttes (Colorado)		40.7833	37.6294	0.124506	0.252358	21.2398	100.029		1671.92	-222.415	-2723.24	289.614	-99.1719	-229.052	-342.253	-436.592	4249.7	-36.2439	-33.084	654.273	46.2125		21.2398	-36.2439	-229.052		2117.82	17777.6	982.383		100.291	-2.03874	-233.159
21My19f15	2B-5 SI1 cpx 8um***	Two Buttes (Colorado)		27.3347	39.2509	0.231724	-0.958091	34.1408	100		-929.268	-210.988	-2800.44	-274.89	-112.715	-122.532	-389.317	-356.269	96.2392	-41.1001	-16.0209	201.923	-49.0161		34.1408	-41.1001	-122.532		2117.82	17777.6	982.383		161.207	-2.3119	-124.729
21My19f16	2B-5 exp. SI2 cpx 8um**	Two Buttes (Colorado)	exposed!	31.5569	34.4847	0.00643739	-0.823993	34.7759	100		-794.838	-180.559	-2398.24	-235.645	-96.5782	55.5501	-333.723	-304.955	122.418	-35.1754	32.8095	2978.3	88.1937		34.7759	-35.1754	55.5501		2117.82	17777.6	982.383		164.206	-1.97863	56.5463
21My19f08	2B-3a SI cluster cpx 30um***	Two Buttes (Colorado)		32.8836	62.1936	0.268215	0.586776	4.06782	100		37.3251	-18.1736	-403.47	-18.9445	-13.0131	-11.8815	-64.0928	-42.2261	114.755	-4.81126	2.0754	74.5088	6.02005						1100°C, ∆FMQ+3.1, 7.5 wt% FeOmelt
21My19f09	2B-3b SI1 cpx 5um***	Two Buttes (Colorado)		38.2027	51.4902	0.132588	0.732555	9.44192	100		-940.435	-227.839	-4986.9	-306.951	-219.563	-181.782	-609.791	-1194.9	-365.163	-54.8208	-49.9803	-109.587	-37.7623
21My19g11	FX7c SI1 cpxxeno 20um***	Feixian (Shandong)		26.9233	43.4492	0.71359	24.2811	4.63275	100		7555.22	15.6099	-404.648	-39.1951	32.8734	59.0177	-78.7824	-70.6826	-55.9143	-5.96188	305.106	1254.25	-6.44763
21My19g12	FX7c SI2 cpxxeno 22um***	Feixian (Shandong)		37.8748	51.3806	0.236165	8.99253	1.51598	100		774.678	-13.5669	68.1566	6.33058	135.39	19.3292	-34.4366	-30.8851	84.5731	-2.60946	45.9893	477.775	-2.81554
21My19g15	SHT12 SI1 cpxagg 6um***	Sihetun (Liaoning)		36.221	59.9056	0.221975	0.437391	3.21398	100		392.082	-96.5876	-1435.63	-86.9105	-86.2398	-63.2135	-245.826	-220.244	79.8025	-20.3016	-15.3909	61.8717	-13.0099
21My19g16	SHT12 SI2 cpxagg 6um***	Sihetun (Liaoning)		35.6361	59.831	0.225754	0.537064	3.77015	100		313.77	-82.4499	-1225.25	-74.2332	-73.2465	-53.9929	-210.143	-188.211	704.702	-17.3769	-13.1428	12.6944	-11.111
21My19h08	FC5a SI cpxxeno 48um***	Fangcheng (Shandong)		38.8015	51.6225	0.239505	7.15189	2.18461	100		74.3513	-2.69128	54.2804	4.6917	-1.77896	1.50648	-4.16556	2.24406	17.6323	-0.560393	-0.511119	2.41218	-0.431728
21My19h04	FC22 SI1 cpxxeno 35um***	Fangcheng (Shandong)		38.1063	57.1565	0.238099	2.506	1.99311	100		76.0089	-7.53613	38.0762	2.93086	-3.87616	2.42386	-11.9734	-10.7306	115.871	-1.11905	10.4111	-2.54321	-1.09986
21My19h05	FC22 SI2 cpxxeno 35um***	Fangcheng (Shandong)		37.6298	56.8464	0.232937	2.78787	2.50296	100		55.3318	-9.51594	25.6674	-6.50107	-4.87979	3.55898	-15.0845	-13.5584	276.041	-1.40778	-0.742875	-3.20868	-1.38757
21My19h07	FC20 SI cpxxeno 28um***	Fangcheng (Shandong)		36.0484	57.8189	0.206881	2.83202	3.09377	100		108.164	-10.6296	-162.777	-9.88627	-8.49987	24.4716	-19.8879	-32.473	112.817	-1.9031	-2.0284	52.6993	-3.04796
23Ju12j04	GE78 cpx SI 40um***	West Eifel (Germany)		39.795	57.547	0.169891	1.88483	0.603204	100		64.3006	-5.53062	30.6748	-4.41042	-3.55658	1.85676	-24.3836	4.16675	28.3079	-0.781208	-0.634409	-2.28209	-0.573737
23Ju12j05	GE80 cpx SI 50um***	West Eifel (Germany)		39.772	54.6369	0.188947	0.692621	4.70956	100		64.552	-9.40632	215.785	-5.60207	-2.52766	2.66926	-13.9179	5.70055	-7.08841	-0.814501	-0.471329	-2.74006	-0.839105
23Ju12j06	WA01A cpxA SI1 40um***	West Eifel (Germany)		38.3843	56.0334	0.200465	1.41312	3.96875	100		145.841	-3.19738	215.325	4.40718	1.31304	3.14946	-9.69182	4.18053	356.021	0.595028	-1.20122	36.6597	0.145773
23Ju12j07	WA01A cpxA SI2 20um***	West Eifel (Germany)		39.6273	55.2142	0.223397	1.016	3.91905	100		24.8401	-14.433	222.616	-14.4966	5.3221	8.27158	-43.7171	-29.5055	33.0434	1.0832	-5.42526	-12.3358	-1.88786
23Ju12j08	WA01B cpxB SI1 20um***	West Eifel (Germany)		33.8499	37.5964	0.149144	1.64384	26.7608	100		196.031	-17.8318	493.595	-17.931	10.7818	220.51	23.0656	204.222	157.388	55.2953	2.26895	389.091	14.6371		26.7608	55.2953	220.51		1566.02	13040.2	933.729		170.884	4.24037	236.161
23Ju12j09	WA01B cpxB SI2 10um**(*)	West Eifel (Germany)		32.2696	38.4427	0.129985	1.10333	28.0544	100		-1031.92	-355.307	-4278.32	-357.69	-165.078	292.336	-1074.67	-727.453	246.724	55.0711	-133.704	503.007	-46.6144		28.0544	55.0711	292.336		1566.02	13040.2	933.729		179.145	4.22318	313.085
23Ju12j10	GM38A cpx SI 30um***	West Eifel (Germany)		39.8066	55.3678	0.217235	1.33981	3.26856	100		62.5951	-8.36564	208.027	-8.15983	3.17352	-5.44394	-16.4843	-20.973	-17.6622	-1.44137	-0.684482	-3.47812	-0.873096
23Ju12j11	GM38B cpx SI 50um***	West Eifel (Germany)		38.2927	57.243	0.212502	0.539685	3.71216	100		57.3594	-3.91906	200.761	-3.82697	-1.04376	1.99322	-7.71689	-9.83255	-8.29105	-0.67607	-0.320833	-1.63224	-0.409629
23Ju12j12	BA28A cpx SI 40um***	West Eifel (Germany)		42.6351	49.595	0.202848	1.74065	5.82646	100		203.252	-5.96244	163.901	-6.98474	-2.68458	6.43736	-17.1288	6.49749	16.211	0.312086	-0.585218	8.90714	-1.82246
23Ju12j13	BA28B cpxA SI1 48um***	West Eifel (Germany)		36.6769	48.8147	0.137551	1.9474	12.4234	100		359.434	-5.10157	222.182	-5.98299	5.84128	116.641	28.2326	52.7137	157.1	5.29598	6.70646	1138.13	29.6956		12.4234	5.29598	116.641		1566.02	13040.2	933.729		79.3314	0.406127	124.919
23Ju12j14	BA28B cpxA SI2 20um***	West Eifel (Germany)		39.7968	56.3788	0.183938	0.891243	2.74925	100		108.628	-22.4061	117.724	-25.2003	-15.0668	8.96518	-50.537	-58.3583	-45.0815	1.36003	-2.10894	-8.83768	-3.78678						1100°C, ∆FMQ+2.9, 10.5 wt% FeOmelt
23Ju12j15	BA29A cpx SI 50um**(*)	West Eifel (Germany)	slightly exposed!	34.3401	61.1597	0.19344	1.25823	3.0486	100		128.518	-2.50502	124.467	-2.80611	3.76442	2.83723	-6.02624	4.16415	85.5373	0.361616	-0.857861	3.47551	0.204024
23Ju12j16	BA29B cpx SI1 20um***	West Eifel (Germany)		38.1047	53.5021	0.123628	1.18736	7.0822	100		389.073	-16.6879	143.103	-18.7146	5.54697	97.6334	27.3694	61.5346	128.287	16.8647	6.17684	1094.24	30.1169
23Ju12j17	BA29B cpx SI2 10um**(*)	West Eifel (Germany)		30.8667	63.2228	0.0843737	1.26052	4.56558	100		538.159	-102.732	-1508.45	-142.308	-94.938	-101.304	-421.358	-350.366	204.556	-17.9974	-14.4848	695.987	-18.5984
21My19g13	Buell2a SI cpx 28um***	Buell (Arizona)		37.7534	56.6327	0.218119	3.78214	1.61367	100		41.6444	-7.74448	69.2429	-12.321	-8.39665	2.05231	-17.7496	-18.3165	-12.5619	-1.55012	-0.5934	-3.59665	-1.66872
21My19g14	Buell2a SI cpx 22um***	Buell (Arizona)		40.7941	52.0684	0.323201	3.55589	3.25836	100		50.0783	18.4841	-308.979	198.887	-14.7181	4.08259	-47.8207	-42.859	-24.1	-2.35854	1.00687	66.8467	-3.07617
Abbreviations: SI, sulfide inclusion; ol, olivine; cpx, clinopyroxene.
Red values in parentheses signify limits of detection.
*Cells filled with a grey background denote fixed Fe content for host subtraction, as these SI's were likely co-trapped with magnetite. The Fe content was estimated based on that of pure SI's with similar compositions.
