# Supplementary material for: The gold content of mafic to felsic potassic magmas
Source: Nat Commun. 2024 Aug 14;15:6988. doi: 10.1038/s41467-024-51405-7 (PMC11324659; doi:10.1038/s41467-024-51405-7)
Supplement: Supplementary file 7 — Supplementary Data 4 [file 41467_2024_51405_MOESM7_ESM.xlsx]

## Sheet: Sheet1
Supplementary Data 4A Results of oxybarometry based on V concentrations in melt inclusion-olivine pairs analyzed by LA-ICP-MS								Supplementary Data 4B Results of oxybarometry based on compositions of spinel inclusion-olivine pairs analyzed by EPMA																								ol-melt V partitioning
Analysis	Sample name	Sample location	V in MI	V in ol	fO2*	1σ		Sample name	Sample location		SiO2	TiO2	Al2O3	Cr2O3	FeOt	MnO	MgO	CaO	total		SiO2	TiO2	Al2O3	Cr2O3	FeOt	MnO	MgO	total	fO2**	1σ		fO2*	1σ
			μg/g	μg/g	ΔFMQ	ΔFMQ					wt%	wt%	wt%	wt%	wt%	wt%	wt%	wt%	wt%		wt%	wt%	wt%	wt%	wt%	wt%	wt%	wt%	ΔFMQ	ΔFMQ		ΔFMQ	ΔFMQ
21My18e06	WZ1a MI ol 42um***	Wozhong (Sanjiang)	239.796	2.5427	2.72186			WZ1a ol-sp pair1	Wozhong (Sanjiang)	olivine	40.78	0.0017	0.0134	0.0101	13.56	0.2821	47.53	0.2055	102.383	spinel	0.0563	1.0296	5.87	39.99	40.5	0.558	7.04	95.0439	2.99324
21My18e07	WZ1b MI ol 30um***	Wozhong (Sanjiang)	363.461	5.53905	2.23826			WZ1a ol-sp pair2	Wozhong (Sanjiang)	olivine	40.89	0.0276	0.0147	0.0826	11.24	0.2306	49.13	0.0714	101.687	spinel	0.0529	0.3158	5.35	51.55	29.81	0.5066	8.43	96.0153	2.30609
21My18f14	WZ10 MI ol 28um*** partly xx!	Wozhong (Sanjiang)	82.9661	2.02842	1.60805			WZ1b ol-sp pair1	Wozhong (Sanjiang)	olivine	41.21	b.d.l.	0.0062	0.0853	11.51	0.2093	48.58	0.0804	101.681	spinel	0.0482	0.2373	5.52	50.82	31.35	0.488	8.25	96.7135	2.25231
21My18e10	WZ13a MI ol1 20um***	Wozhong (Sanjiang)	303.227	3.26796	2.7002			WZ1b ol-sp pair2	Wozhong (Sanjiang)	olivine	40.47	0.009	0.0062	0.0868	15.44	0.3829	46.12	0.119	102.634	spinel	0.0318	1.1013	5.39	33	49.13	0.6235	5.83	95.1066	3.31593
21My18e11	WZ13a MI ol2 20um***	Wozhong (Sanjiang)	282.953	3.86105	2.38558			WZ17a ol-sp pair1	Wozhong (Sanjiang)	olivine	41.19	b.d.l.	b.d.l.	0.1231	10.31	0.2315	50.24	0.0776	102.172	spinel	0.0433	0.2531	4.87	52.36	31.07	0.5711	8.9	98.0675	2.74047
21My18f08	WZ14a MI ol 28um***	Wozhong (Sanjiang)	306.609	3.10894	2.7815			WZ17a ol-sp pair2	Wozhong (Sanjiang)	olivine	41.59	b.d.l.	0.0256	0.0908	9.23	0.1837	51.28	0.1008	102.501	spinel	0.0288	0.6969	6.01	49.78	29.79	0.4316	10.08	96.8173	2.9713
21My18e14	WZ17a MI ol 55um***	Wozhong (Sanjiang)	188.408	2.55141	2.39574			average																					2.76322	0.381272		2.40845	0.566696
21My18e15	WZ17b MI ol 25um***	Wozhong (Sanjiang)	335.87	3.21811	2.85701			2B-7b ol-sp pair1	Two Buttes (Colorado)	olivine	40.9	b.d.l.	0.0203	0.0282	12.66	0.2064	48.44	0.1807	102.436	spinel	0	1.5122	8.76	43.28	34.74	0.4108	7.85	96.553	2.52438
21My18e17	WZ17d MI ol 22um***	Wozhong (Sanjiang)	175.1	2.70291	2.22116			2B-1b ol-sp pair1	Two Buttes (Colorado)	olivine	41.77	0.0128	0.0247	0.0643	8.49	0.107	51.88	0.0718	102.421	spinel	0.0938	0.4401	8.04	50.84	31.03	0.7137	6.09	97.2476	2.66566
21My18f06	WZ17e MI1 ol 25um**(*) sp incl?	Wozhong (Sanjiang)	70.3926	2.90004	0.912325			2B-1b ol-sp pair2	Two Buttes (Colorado)	olivine	41.27	0.0073	0.0135	0.0794	10.91	0.173	49.64	0.1275	102.221	spinel	0.1088	0.4645	8.59	52.1	29.38	0.5505	7.08	98.2738	1.73399
21My18f07	WZ17e MI2 ol 28um***	Wozhong (Sanjiang)	324.045	2.89811	2.94887			2B-5a ol-sp pair1	Two Buttes (Colorado)	olivine	41.51	b.d.l.	0.015	0.0263	9.91	0.1624	50.33	0.1698	102.123	spinel	0.0172	1.68	9.21	35.79	40	0.4351	9.62	96.7523	3.64242
24Ja09MI33	WZ17 MI ol 40um***	Wozhong (Sanjiang)	266.931	4.02784	2.25147			average																					2.64161	0.678179		3.10508	0.536192
24Ja09MI34	WZ14 MI ol 55um** not finished!	Wozhong (Sanjiang)	419.283	5.47228	2.44492			FX3c ol-sp pair1	Feixian (Shandong)	olivine	39.83	0.0134	0.0156	0.0226	19.47	0.3753	42.51	0.1725	102.409	spinel	0.0475	3.15	8.6	28.39	48.13	0.4421	6.07	94.8296	2.6615
24Ja09MI35	WZ13 MI ol 30x60um*** long!	Wozhong (Sanjiang)	195.251	1.39175	3.25138			FX3d ol-sp pair2	Feixian (Shandong)	olivine	39.03	0.0244	0.0203	b.d.l.	21.56	0.4438	40.67	0.2016	101.95	spinel	0.1694	0.8678	10.18	36.56	41.17	0.4359	6.21	95.5931	1.88975
	average				2.40845	0.566696		FX3e ol-sp pair1	Feixian (Shandong)	olivine	39.13	b.d.l.	0.0247	b.d.l.	20.44	0.3825	41.69	0.1964	101.868	spinel	0.1751	0.8025	9.79	41.8	36.86	0.4538	6.72	96.6014	1.56325
21My18g10	2B-1a MI1 ol 18um***	Two Buttes (Colorado)	250.482	5.30536	1.79937			average																					2.03817	0.460477		1.76529	0.604119
21My18g11	2B-1a MI2 ol 16um**	Two Buttes (Colorado)	330.371	3.2011	2.84207			SHT27b ol-sp pair1	Sihetun (Liaoning)	olivine	41.06	0.0027	0.0276	0.075	11.46	0.1379	49.45	0.1417	102.355	spinel	0.0668	1.0862	18.02	42.81	24.89	0.2932	11.84	99.0062	1.53012
21My18g12	2B-1b MI ol 20um**(*)	Two Buttes (Colorado)	300.718	2.12365	3.26381			SHT27b ol-sp pair2	Sihetun (Liaoning)	olivine	41.09	0.0195	0.0246	0.0755	11.06	0.1263	49.74	0.106	102.242	spinel	0.0637	0.9204	18.47	43.22	23.98	0.2877	12.2	99.1418	1.49721
21My18f15	2B-7a MI1 ol 18um*(*) too deep!	Two Buttes (Colorado)	288.362	1.48805	3.68208			SHT4c ol-sp pair1	Sihetun (Liaoning)	olivine	41.07	0.0067	0.0107	0.056	10.84	0.1554	49.64	0.1242	101.903	spinel	0.1033	0.7184	15.64	43.46	25.23	0.3136	12.16	97.6253	1.9243
21My18f16	2B-7a MI2 ol 17um**(*)	Two Buttes (Colorado)	300.58	1.48703	3.73832			SHT4c ol-sp pair2	Sihetun (Liaoning)	olivine	40.55	0.0135	0.0161	0.0794	12.26	0.2011	48.66	0.1629	101.943	spinel	0.0828	0.7169	14.37	44.78	26.96	0.3584	11.13	98.3981	1.84433
21My18g06	2B-7c MI1 ol 30um***	Two Buttes (Colorado)	291.072	2.37027	3.07386			SHT4e ol-sp pair1	Sihetun (Liaoning)	olivine	41.23	b.d.l.	0.0201	0.0431	11.22	0.1844	49.31	0.1439	102.151	spinel	0.1257	0.677	14.92	44.52	25	0.3201	11.79	97.3528	1.69078
21My18g07	2B-7c MI2 ol 28um***	Two Buttes (Colorado)	281.267	2.37021	3.0282			average																					1.69735	0.168033		2.02589	0.52521
21My18g09	2B-7e MI ol 32um***	Two Buttes (Colorado)	235.717	1.66346	3.26473			FC22g ol-sp pair1	Fangcheng (Shandong)	olivine	40.63	b.d.l.	0.0178	0.0642	11.96	0.1935	48.29	0.1488	101.304	spinel	0.0631	0.6176	13.02	41.74	34.95	0.4842	6.34	97.2149	2.3874
24Ja09MI38	2B-1 MI ol 45um**(*) exploded!	Two Buttes (Colorado)	298.099	2.12175	3.25334			FC22g ol-sp pair2	Fangcheng (Shandong)	olivine	39.76	0.0174	0.0085	0.0353	18.41	0.301	43.39	0.1573	102.08	spinel	0.0817	0.8213	12.58	37.24	38.87	0.4996	5.49	95.5826	1.90836
	average				3.10508	0.536192		FC22g ol-sp pair3	Fangcheng (Shandong)	olivine	39.51	0.0077	0.0168	0.0187	20.03	0.3589	42.08	0.2092	102.231	spinel	0.0874	0.9585	10.2	34.74	43.61	0.5458	4.53	94.6717	2.20738
21My18i09	FX3a MI2 ol 15um***	Feixian (Shandong)	131.883	5.69305	0.850067			average																					2.16772	0.197568		2.49749	0.272331
21My18i12	FX3c MI1 ol 25um***	Feixian (Shandong)	249.246	3.79373	2.23992			YX1a ol-sp pair1	Yixian (Liaoning)	olivine	41.35	0.0038	0.0237	0.0737	9.65	0.1405	50.45	0.1306	101.822	spinel	0.0632	0.3392	13.34	49.5	23.88	0.339	11.2	98.6614	1.67274
21My18i13	FX3c MI2 ol 20um**	Feixian (Shandong)	150.596	3.28055	1.76193			YX1a ol-sp pair2	Yixian (Liaoning)	olivine	40.73	b.d.l.	0.0221	0.0286	14.16	0.2527	46.9	0.1206	102.214	spinel	0.0652	0.3095	10.11	46.59	31.76	0.4777	7.6	96.9124	1.74265
21My18i14	FX3d MI ol 26um***	Feixian (Shandong)	135.172	4.90578	1.08135			YX1b ol-sp pair1	Yixian (Liaoning)	olivine	41.71	b.d.l.	0.0274	0.0715	8.55	0.1219	50.9	0.1481	101.529	spinel	0.0894	0.3362	10.93	49.99	27.06	0.4008	9.28	98.0864	2.14569
21My18i15	FX3e MI ol 20um**(*)	Feixian (Shandong)	284.748	4.39264	2.22203			YX1b ol-sp pair2	Yixian (Liaoning)	olivine	41.26	0.012	0.0189	0.0691	11.66	0.174	48.76	0.1234	102.077	spinel	0.1242	0.3336	12.92	47.94	25.55	0.3667	9.56	96.7945	1.24033
21My18i06	FX7 MI1 ol 20um***	Feixian (Shandong)	295.85	3.8859	2.43645			YX1g ol-sp pair1	Yixian (Liaoning)	olivine	41.41	b.d.l.	0.0304	0.0936	9.7	0.1675	50.34	0.1324	101.874	spinel	0.0552	0.5771	10.62	47.29	29.99	0.434	9.16	98.1263	2.4744
	average				1.76529	0.604119		YX1g ol-sp pair2	Yixian (Liaoning)	olivine	40.92	b.d.l.	0.0125	0.058	13.02	0.2282	47.67	0.1026	102.011	spinel	0.1132	0.3626	10.86	49.33	28.04	0.4463	8.09	97.2421	1.23459
21My18j06	SHT4b MI ol 30um***	Sihetun (Liaoning)	233.517	3.60015	2.22283			average																					1.75173	0.44958		2.59976	0.307189
21My18j08	SHT4c MI ol 35um***	Sihetun (Liaoning)	220.323	3.39348	2.22411			SHP3a ol-sp pair1	Shiprock (New Mexico)	olivine	40.41	0.0059	0.0312	0.0409	15.79	0.2258	45.28	0.1502	101.934	spinel	0.0664	1.88	28.84	22.33	33.55	0.2562	10.54	97.4626	1.92299
21My18j11	SHT4e MI ol 32um***	Sihetun (Liaoning)	270.404	3.52221	2.44756			SHP3a ol-sp pair2	Shiprock (New Mexico)	olivine	40.07	0.0127	0.0333	0.0329	16.61	0.2484	44.63	0.1651	101.802	spinel	0.0339	3.22	19.67	20.85	45.93	0.4043	7.41	97.5182	2.81829
21My18j15	SHT10c MI1 ol 35um*** cotrapped sp!	Sihetun (Liaoning)	249.685	2.74976	2.67136			SHP3a ol-sp pair3	Shiprock (New Mexico)	olivine	40.21	0.0247	0.0363	0.0508	15.86	0.1903	45.22	0.1439	101.736	spinel	0.0592	1.82	28.15	22.99	34.85	0.2788	10.48	98.628	2.03418
21My18j16	SHT10c MI2 ol 45um*** cotrapped sp?	Sihetun (Liaoning)	224.06	3.31635	2.27719			SHP3a ol-sp pair4	Shiprock (New Mexico)	olivine	39.36	0.003	0.0219	0.0158	19.8	0.3792	42	0.1678	101.748	spinel	0.0274	2.28	17.65	21.02	48.2	0.4476	6.4	96.025	2.64383
21My18h10	SHT27a MI ol 26um***	Sihetun (Liaoning)	215.791	3.86739	2.02211			average																					2.35482	0.383282		2.10336	0.165214
21My18h11	SHT27b MI1 ol 35um***	Sihetun (Liaoning)	145.167	4.67996	1.2393			WP-STA1C-2 ol-sp pair1	WP-STA (Utah)	olivine	40.66	0.0088	0.0334	0.0526	13.04	0.1664	47.72	0.166	101.847	spinel	0.0964	2.35	20.16	34.5	28.15	0.2825	13.08	98.6189	1.86709
21My18h12	SHT27b MI2 ol 30um***	Sihetun (Liaoning)	131.109	4.68288	1.10266			WP-STA1D-2 ol-sp pair1	WP-STA (Utah)	olivine	40.78	0.0209	0.0293	0.0187	13.25	0.1794	47.62	0.1679	102.066	spinel	0.067	3.11	20.33	29.85	31.84	0.3598	12.86	98.4168	2.27729
	average				2.02589	0.52521		WP-STA1D-2 ol-sp pair2	WP-STA (Utah)	olivine	41.69	b.d.l.	0.0158	0.0267	8.86	0.1211	51.11	0.1235	101.947	spinel	0.0857	3.11	18.88	28.36	34.21	0.3751	12.33	97.3508	3.4556
24Ja09MI40	LS01 ol1 pure MI 90um	Vulcano (Italy)	279.837	1.22147	3.90527			WP-STA1D-2 ol-sp pair3	WP-STA (Utah)	olivine	41.38	0.0122	0.0373	0.026	8.9	0.124	51.09	0.1837	101.753	spinel	0.0827	2.03	19.27	34.78	28.75	0.3441	12.52	97.7768	2.92795
24Ja09MI42	LS01 ol1 MI1 58um***	Vulcano (Italy)	273.742	2.16597	3.11218			average																					2.63198	0.607619		1.80775	0.121352
24Ja09MI43	LS01 ol1 MI2 90um***	Vulcano (Italy)	275.472	3.17211	2.6119			Buell2c ol-sp pair1	Buell (Arizona)	olivine	39.74	0.0376	0.0373	0.0324	18.08	0.3797	43.34	0.2803	101.927	spinel	0.5851	8.74	11.94	17.1	48.69	0.4854	8.34	95.8805	2.9416
24Ja09MI44	LS01 ol1 MI3 140um***	Vulcano (Italy)	267.995	3.33465	2.50859			Buell2c ol-sp pair2	Buell (Arizona)	olivine	40.02	0.0144	0.0208	0.0103	16.47	0.2315	45.1	0.2007	102.068	spinel	0.0827	9.95	10.31	14.91	51.54	0.4765	8.14	95.4092	3.44698
24Ja09MI45	LS01 ol3 MI 60um***	Vulcano (Italy)	301	1.47035	3.75521			Buell2d ol-sp pair2	Buell (Arizona)	olivine	39.63	0.0258	0.0225	0.017	18.49	0.3735	43.06	0.2465	101.865	spinel	0.1003	9.06	11.16	16.29	51.12	0.5177	7.79	96.038	3.0636
24Ja09MI46	LS01 ol4 MI1 70um***	Vulcano (Italy)	303.928	1.685	3.58644			average																					3.15073	0.215319		1.91497	0.268214
24Ja09MI47	LS01 ol4 MI2 90um***	Vulcano (Italy)	300.784	1.96341	3.3687
	average				3.26404	0.505169		b.d.l., below the detection limit.
21My18l10	FC22a MI ol 20um***	Fangcheng (Shandong)	332.773	4.99071	2.25964			**The oxygen fugacity is based on the olivine-spinel(-orthopyroxene) oxygen geobarometer (Ballhaus et al., 1991, Contributions to Mineralogy and Petrology, https://doi.org/10.1007/BF00311183).
21My18l11	FC22b MI ol 25um**(*)	Fangcheng (Shandong)	286.022	3.63277	2.48122			The results in rows filled with a grey background are less reliable, as the olivines are too Fe-rich (XolFe>0.15) and thus the simplification of orthopyroxene cancellation cannot be expected to be valid (Ballhaus et al., 1991).
21My18l13	FC22c MI2 ol 15um***	Fangcheng (Shandong)	315.387	4.69064	2.27077
21My18l14	FC22c MI3 ol 30um**(*) crack!	Fangcheng (Shandong)	328.646	4.69297	2.32501
21My18l15	FC22d MI ol 20um***	Fangcheng (Shandong)	309.877	3.57917	2.60784
21My18l07	FC33a MI ol 28um***	Fangcheng (Shandong)	579.818	4.84135	3.04046
	average				2.49749	0.272331
21My18k07	YX1a MI ol 28um***	Yixian (Liaoning)	222.776	3.39492	2.23831
21My18k09	YX1c MI ol 27um***	Yixian (Liaoning)	314.12	3.75516	2.56197
21My18k11	YX1d MI ol 30um***	Yixian (Liaoning)	321.074	4.35592	2.3933
21My18k12	YX1e MI ol 20um***	Yixian (Liaoning)	388.32	3.23959	3.04161
21My18k13	YX1f MI1 ol 37um***	Yixian (Liaoning)	297.239	3.27901	2.6691
21My18k14	YX1f MI2 ol 30um**(*)	Yixian (Liaoning)	301.811	3.27453	2.69128
21My18k16	YX1g MI ol 40um*** decrep!	Yixian (Liaoning)	301.213	2.53025	3.03243
21My18l06	YX1h MI ol 30um***	Yixian (Liaoning)	271.6	4.35621	2.1701
	average				2.59976	0.307189
21My18n12	SHP3a MI ol 35um****	Shiprock (New Mexico)	292.923	4.21329	2.31534
21My18n14	SHP3b MI1 ol 32um***	Shiprock (New Mexico)	301.189	5.15903	2.08245
21My18n16	SHP3c MI ol 40um	Shiprock (New Mexico)	320.292	6.23314	1.91228
	average				2.10336	0.165214
21My18m10	WP-STA1C-1 MI ol 35um**(*)	WP-STA (Utah)	333.603	6.20528	1.97254
21My18m11	WP-STA1C-2 MI ol 25um**(*) decrep!	WP-STA (Utah)	322.956	7.00917	1.76687
21My18m13	WP-STA1D-1 MI ol 25um***	WP-STA (Utah)	336.765	7.77849	1.68384
	average				1.80775	0.121352
24Ja09MI48	WA01 ol1 MI 32um**(*)	West Eifel (Germany)	502.824	4.25984	3.02111
24Ja09MI50	WA01 ol2 MI 45um**	West Eifel (Germany)	465.925	4.58089	2.82261
	average				2.92186	0.0992474
21My18m15	Buell1 MI ol 30um***	Buell (Arizona)	252.818	4.10289	2.15443
21My18m16	Buell2a MI1 ol 22um**(*)	Buell (Arizona)	244.329	4.85897	1.88339
21My18m17	Buell2a MI2 ol 20um***	Buell (Arizona)	203.812	4.85412	1.64297
21My18n06	Buell2b MI ol 20um***	Buell (Arizona)	319.495	5.019	2.19781
21My18n07	Buell2c MI1 ol 24um**(*)	Buell (Arizona)	261.848	5.3333	1.85153
21My18n08	Buell2c MI2 ol 28um*(*) decrep!	Buell (Arizona)	296.862	4.38298	2.28051
21My18n09	Buell2d MI ol 32um***	Buell (Arizona)	219.556	4.4217	1.86658
21My18n10	Buell2e MI1 ol 20um** decrep!	Buell (Arizona)	194.5	5.38387	1.44252
	average				1.91497	0.268214
*The oxygen fugacity expressed in log units relative to the fayalite-magnetite-quartz (FMQ) buffer is based on V partitioning
between melt inclusion and its host olivine (Shishkina et al., 2018, American Mineralogist, https://doi.org/10.2138/am-2018-6210).
