# Supplementary material for: The gold content of mafic to felsic potassic magmas
Source: Nat Commun. 2024 Aug 14;15:6988. doi: 10.1038/s41467-024-51405-7 (PMC11324659; doi:10.1038/s41467-024-51405-7)
Supplement: Supplementary file 8 — Supplementary Data 5 [file 41467_2024_51405_MOESM8_ESM.xlsx]

## Sheet: Sheet1
Supplementary Data 5 Abundance of sulfides in fusible mantle components
Sample name	Sample type	Rock type	Sample location	Coordinates	vol.% (ol+opx)/ (cpx+amph+phlog)	Preservation state of sulfides	vol.% sulfides	wt% sulfides*	wt% sulfides**		conversion factor
ME02	xenolith	dry lherzolite	West Eifel (Germany), Meerfelder Maar	50°06'04.00" N, 006°44'21.00" E	75/25	good	0.0109696	0.0157681	0.0630722		0.25
ME24	xenolith	disseminated amph-bearing lherzolite	West Eifel (Germany), Meerfelder Maar	50°06'04.00" N, 006°44'21.00" E	80/20	ok	0.000192402	0.00553155	0.0276578		0.2
ME41	xenolith	disseminated amph-bearing lherzolite	West Eifel (Germany), Meerfelder Maar	50°06'04.00" N, 006°44'21.00" E	85/15	ok	0.00012677	0.00364464	0.0242976		0.15
Finero-b	massif	disseminated phlog-bearing lherzolite	Finero (Italy)	46°06'33.00" N, 008°33'36.00" E (roughly estimated)	65/35	ok	0.0002	0.0157681	0.0450516		0.35
ME13	xenolith	ol-bearing websterite	West Eifel (Germany), Meerfelder Maar	50°06'04.00" N, 006°44'21.00" E	40/60	ok	0.048224	0.0693073	0.115512		0.6
GE22	xenolith	ol-bearing websterite	West Eifel (Germany), Gees	50°12'28.00" N, 006°43'05.00" E	35/65	ok	0.316741	0.454685	0.699516		0.65
GE23	xenolith	websterite	West Eifel (Germany), Gees	50°12'28.00" N, 006°43'05.00" E	25/75	bad	0.2	0.287249	0.382998		0.75
FC51	xenolith	websterite	Shandong (North China), Fangcheng	35°16'39.00" N, 118°09'43.00" E (roughly estimated)	85/15	ok	0.0005	0.000718748	0.00479166		0.15
FC53	xenolith	websterite	Shandong (North China), Fangcheng	35°16'39.00" N, 118°09'43.00" E (roughly estimated)	85/15	ok	0.0004	0.000574999	0.00383333		0.15
FC26	xenolith	ol-bearing clinopyroxenite	Shandong (North China), Fangcheng	35°16'39.00" N, 118°09'43.00" E (roughly estimated)	10/90	ok	0.3	0.430685	0.478539		0.9
RK02	xenolith	ol-bearing clinopyroxenite	West Eifel (Germany), Rockeskyller Kopf	50°15'24.00" N, 006°40'53.00" E	5/95	bad	0.0675802	0.0971179	0.102229		0.95
GE24	xenolith	ol-bearing clinopyroxenite	West Eifel (Germany), Gees	50°12'28.00" N, 006°43'05.00" E	20/80	good	0.0251459	0.0361432	0.045179		0.8
GE02	xenolith	cpx+phlog-bearing dunite	West Eifel (Germany), Gees	50°12'28.00" N, 006°43'05.00" E	95/5	ok	0.000273561	0.000393243	0.000786486		0.5
ME35	xenolith	phlog+amph-bearing wehrlite	West Eifel (Germany), Meerfelder Maar	50°06'04.00" N, 006°44'21.00" E	25/75	ok	0.000471803	0.000678216	0.000904287		0.75
ME36	xenolith	phlog-bearing wehrlite	West Eifel (Germany), Meerfelder Maar	50°06'04.00" N, 006°44'21.00" E	25/75	ok	0.00161876	0.00232695	0.0031026		0.75
RK01	xenolith	phlog-bearing wehrlite	West Eifel (Germany), Rockeskyller Kopf	50°15'24.00" N, 006°40'53.00" E	40/60	ok	0.0402982	0.0579184	0.0965306		0.6
GE21	xenolith	phlog-bearing wehrlite	West Eifel (Germany), Gees	50°12'28.00" N, 006°43'05.00" E	45/55	ok	0.000965404	0.00138776	0.0025232		0.55
GE45	xenolith	phlog-bearing wehrlite	West Eifel (Germany), Gees	50°12'28.00" N, 006°43'05.00" E	85/15	ok	0.00143777	0.00206678	0.0137785		0.15
GE55	xenolith	phlog-bearing wehrlite	West Eifel (Germany), Gees	50°12'28.00" N, 006°43'05.00" E	65/35	bad	0.00453828	0.00652365	0.018639		0.35
ME15	xenolith	ol+phlog-bearing clinopyroxenite	West Eifel (Germany), Meerfelder Maar	50°06'04.00" N, 006°44'21.00" E	15/85	ok	0.00456727	0.00656532	0.00772391		0.85
RK11	xenolith	ol+phlog-bearing clinopyroxenite	West Eifel (Germany), Rockeskyller Kopf	50°15'24.00" N, 006°40'53.00" E	3/97	ok	0.0023358	0.00335768	0.00346153		0.97
BA08	xenolith	phlog-bearing clinopyroxenite	West Eifel (Germany), Baarley	50°13'38.00" N, 006°41'52.00" E	0/100	ok	0.0111405	0.0160137	0.0160137		1
BA09	xenolith	amph+phlog-bearing clinopyroxenite	West Eifel (Germany), Baarley	50°13'38.00" N, 006°41'52.00" E	0/100	ok	0.0180088	0.0258856	0.0258856		1
GE61	xenolith	phlog-bearing clinopyroxenite vein	West Eifel (Germany), Gees	50°12'28.00" N, 006°43'05.00" E	0/100	ok	0.000526574	0.000756948	0.000756948		1
RK05	xenolith	phlog-bearing clinopyroxenite	West Eifel (Germany), Rockeskyller Kopf	50°15'24.00" N, 006°40'53.00" E	0/100	ok	0.00471	0.00677049	0.00677049		1
RK18	xenolith	phlog-bearing clinopyroxenite	West Eifel (Germany), Rockeskyller Kopf	50°15'24.00" N, 006°40'53.00" E	0/100	ok	0.000618614	0.000889255	0.000889255		1
LHZ1C	massif	ol-bearing hornblendite	Pyrenees (France)	42°48'18.00" N, 001°22'59.00" E (roughly estimated)	30/70	good	0.798	1.14313	1.63305		0.7
ME42	xenolith	phlog-bearing hornblendite vein	West Eifel (Germany), Meerfelder Maar	50°06'04.00" N, 006°44'21.00" E	0/100	good	0.147209	0.211476	0.211476		1
ME43	xenolith	phlog-bearing hornblendite vein	West Eifel (Germany), Meerfelder Maar	50°06'04.00" N, 006°44'21.00" E	0/100	good	0.2535	0.364003	0.364003		1
Abbreviations: ol, olivine; opx, orthopyroxene; cpx, clinopyroxene; phlog, phlogopite; amph, amphibole.
*Calculated using a density of 4.6 g/cm3 for sulfides and a density of 3.2 g/cm3 for all other minerals.
**Normalized to the abundance of fusible mantle components (i.e., divided by the fraction of cpx+amph+phlog in the sample)
