# Supplementary material for: The gold content of mafic to felsic potassic magmas
Source: Nat Commun. 2024 Aug 14;15:6988. doi: 10.1038/s41467-024-51405-7 (PMC11324659; doi:10.1038/s41467-024-51405-7)
Supplement: Supplementary file 9 — Supplementary Data 6 [file 41467_2024_51405_MOESM9_ESM.xlsx]

## Sheet: Sheet1
Supplementary Data 6 Compositions of sulfide inclusions in mantle rocks analyzed by LA-ICP-MS
Analysis	Sample name	Rock type	Remarks	S	Fe	Co	Ni	Cu	Total		Zn	As	Se	Mo	Pd	Ag	Cd	Te	Ba	Au	Tl	Pb	Bi		Abundance of sulfides in fusible mantle components (wt%)	Cu		Au
				wt%	wt%	wt%	wt%	wt%	wt%		μg/g	μg/g	μg/g	μg/g	μg/g	μg/g	μg/g	μg/g	μg/g	μg/g	μg/g	μg/g	μg/g			wt%		μg/g
23Ju12c04	ME02 opx SI 70um	dry lherzolite	slightly exposed!	35.631	36.7895	0.238198	22.6297	4.71157	100		75.464	5.59874	156.202	20.6555	9.46524	13.3869	5.64583	37.3224	6.29242	3.63385	1.36231	63.1916	2.68839		0.0630722	4.71157		3.63385
23Ju12c05	ME24A hbl SI 30um***	disseminated amph-bearing lherzolite		38.0698	44.5285	0.290124	16.6625	0.449086	100		63.0839	22.0095	47.5786	34.0567	39.0117	7.11699	-33.233	17.0271	-16.0808	0.785846	-1.87097	7.86459	0.447754
23Ju12c06	ME24B opx SI 55um***	disseminated amph-bearing lherzolite		38.5177	42.3412	0.300503	16.7721	2.06847	100		45.7907	0.72207	68.6493	39.4379	67.7865	2.78437	-5.69664	19.0034	-4.14677	1.82441	-0.231049	7.14752	0.918826
23Ju12c07	ME24D cpx SI 30um***	disseminated amph-bearing lherzolite		40.1839	43.4599	0.291739	15.7518	0.312698	100		-28.2875	14.8068	32.0552	51.8304	16.2613	4.84769	-26.7229	12.5537	152.795	1.00395	-0.895566	11.0772	0.622439
23Ju12c08	ME24E opx SI 40um***	disseminated amph-bearing lherzolite		40.1614	41.1676	0.306478	16.5505	1.81398	100		-15.7127	-3.80509	34.8058	28.6812	-2.63471	1.64637	-14.7274	10.595	-9.02863	0.340972	-1.19988	3.91094	-0.888489		0.0276578	1.16106	0.786816	0.988796	0.538366
23Ju12c09	ME41A ol SI 28um**(*)	disseminated amph-bearing lherzolite		39.7718	29.5165	0.188331	19.5624	10.9609	100		54.5656	10.0253	33.7778	19.9819	-4.15997	77.5168	-39.0217	175.672	3726.36	57.1597	1.19342	391.486	50.3263
23Ju12c10	ME41B opx SI 30um***	disseminated amph-bearing lherzolite		42.7379	36.1824	0.297182	17.5178	3.26466	100		-70.1392	-17.1986	-196.238	40.5308	-17.8676	3.48303	-37.0956	17.2337	-23.3104	-4.85638	-3.00955	4.6781	-2.76301
23Ju12c11	ME41C ol SI 65um**	disseminated amph-bearing lherzolite	slightly exposed!	37.3374	42.5761	0.311406	18.3163	1.45877	100		34.583	15.1984	21.0536	16.971	0.51151	6.35471	-5.3602	58.8388	96.2013	2.71654	-0.444896	8.21482	11.2635
23Ju12c12	ME41D cpx SI 25um***	disseminated amph-bearing lherzolite		38.5351	31.6934	0.207191	18.5406	11.0236	100		33.6203	14.5288	-143.183	17.7165	-7.60586	44.9789	-32.9555	-74.0275	-29.7389	-2.37973	2.45742	1083.59	26.7214		0.0242976	6.67701	4.36233	29.9381	27.2216
23Ju12c14	Finero-bA opx SI1 12um***	disseminated phlog-bearing lherzolite		29.4507	23.5212	0.167042	9.16804	37.6938	100.001		162.832	-156.931	-2930.9	-334.694	5051.47	173.438	-579.896	-416.882	-439.403	-42.4554	-20.2736	10303.8	255.064
23Ju12c16	Finero-bB opx SI 8um***	disseminated phlog-bearing lherzolite		30.5503	30.5893	0.264258	17.8561	20.74	100		-854.918	-137.556	-2413.81	-234.131	1000.52	84.0871	-455.881	-1056.98	-373.768	-24.2738	-71.7467	2691.53	810.879		0.0450516	29.2169	8.47688	-24.2738
23Ju12d04	ME13 cpx SI1 32um***	ol-bearing websterite		39.9158	39.6854	0.19479	12.5975	7.60652	100		119.118	43.1984	217.048	8.94778	-7.9178	33.7635	-39.6666	56.5706	59.2811	1.11622	0.641115	132.179	8.23684
23Ju12d05	ME13 cpx SI2 40um***	ol-bearing websterite		37.7824	41.7231	0.204561	12.7156	7.57432	100		97.7132	-6.51049	211.915	8.19271	-3.76836	33.005	-19.0318	55.2604	12.3317	0.831527	0.842732	130.588	8.42021		0.115512	7.59042	0.0161038	0.973876	0.142349
23Ju12d10	GE22A opx SI 35um**(*)	ol-bearing websterite		42.5682	55.4684	0.245456	0.618427	1.09949	100		84.0022	-16.5681	42.4736	13.2298	-2.20822	3.86627	-19.7858	-14.2894	-13.0908	-0.870777	-0.684987	-2.86203	-0.884739
23Ju12d11	GE22B cpx SI1 35um***	ol-bearing websterite		38.3118	59.099	0.256584	0.561234	1.77139	100		105.319	6.16636	44.3935	13.4582	-2.95342	2.4899	-19.0273	-16.6147	10.6078	0.438608	0.224855	7.49866	-1.98927
23Ju12d12	GE22B cpx SI2 30um***	ol-bearing websterite		39.2679	58.4164	0.255784	0.512411	1.54749	100		118.852	-19.1268	45.5675	5.93897	-5.25638	3.80373	-34.1479	-29.688	15.1693	-1.49249	-1.17157	2.71066	-3.55909		0.699516	1.47279	0.279339	0.438608
23Ju12d13	GE23A opx SI 90um**	websterite	slightly exposed!	36.8156	56.1405	0.405762	2.87066	3.76753	100		27.1142	2.36501	108.587	25.4412	-0.45496	3.92997	1.01443	6.75125	1.2275	0.329732	-0.372063	2.3235	0.779012
23Ju12d14	GE23B cpx SI 50um***	websterite		38.0616	51.0669	0.488184	1.80058	8.58273	100		68.0589	4.32717	153.355	21.2668	-2.14369	11.8046	-10.1886	12.7624	508.019	0.499765	-0.589824	28.2625	3.98856		0.382998	6.17513	2.4076	0.414749	0.0850168
23Ju12e04	FC51A opx SI 60um***	websterite		34.8087	48.535	0.261526	13.9805	2.41429	100		96.8981	-3.13721	53.206	7.96761	2.16583	2.35152	-4.38463	3.47105	24.677	0.490235	-0.666329	4.06883	0.13559
23Ju12e05	FC51B opx SI SI 22um***	websterite		35.2536	40.2651	0.204235	16.4918	7.78531	100		122.364	-22.337	129.209	10.5471	15.2062	78.3312	-45.956	53.2857	22.9783	7.32079	2.14328	950.823	30.9943		0.00479166	5.0998	2.68551	3.90551	3.41528
23Ju12e06	FC53 opx SI 35um***	websterite		36.7837	46.0527	0.262594	16.2304	0.670645	100		55.0113	-5.8106	61.5831	11.4517	3.64332	16.031	-11.4374	7.88847	37150.9	1.76624	4.25139	8.21924	0.568103		0.00383333	0.670645		1.76624
23Ju12e07	FC26 cpx SI1 70um***	ol-bearing clinopyroxenite		34.9091	56.9756	0.25958	5.89306	1.96268	100		68.3879	-1.99009	59.4545	8.50697	0.145923	1.54994	-3.27228	1.49628	45.8147	0.124838	-0.26278	1.32809	0.140764
23Ju12e08	FC26 cpx SI2 50um***	ol-bearing clinopyroxenite		36.7763	53.6648	0.253531	5.71478	3.59066	100		53.1379	-4.05869	67.9416	6.05373	0.421233	3.57051	-6.6959	1.70123	14.2217	0.299587	-0.536063	3.06194	0.190621		0.478539	2.77667	0.813987	0.212213	0.0873747
23Ju12d06	RK02A cpx SI 85um**(*)	ol-bearing clinopyroxenite		38.1047	57.775	0.181211	1.29467	2.64443	100		84.9663	-1.44229	78.1375	2.36957	5.09433	2.19863	-3.05842	5.02673	5.01601	0.295177	-0.184134	1.19787	0.126939
23Ju12d07	RK02B cpx SI 60um***	ol-bearing clinopyroxenite		38.0904	57.5495	0.197832	1.36289	2.7993	100		74.0281	-2.46042	97.7924	1.73996	3.36281	3.21664	-6.13984	5.22323	13.2821	0.360659	-0.262445	0.669415	-0.586493
23Ju12d08	RK02C cpx SI1 75um***	ol-bearing clinopyroxenite		39.1677	55.7042	0.242942	1.5096	3.37554	100		68.3514	-2.86375	120.261	3.97347	3.33335	4.21397	-4.10859	5.85736	1015.14	0.447635	1.47573	-0.635151	-0.16058
23Ju12d09	RK02C cpx SI2 62um***	ol-bearing clinopyroxenite		37.3291	58.1676	0.19314	1.4198	2.89034	100		95.7178	-4.31143	82.8938	2.34944	7.63506	2.58838	-6.20432	5.65906	51.4607	0.512155	-0.685162	1.14318	-0.241764		0.102229	2.9274	0.273258	0.403907	0.0826476
23Ju12d15	GE24 cpx SI 65um***	ol-bearing clinopyroxenite		38.4374	55.1659	0.285982	2.22231	3.88838	100		66.8869	-2.90618	142.706	1.6068	-1.69109	4.34223	-7.61563	-9.11191	-4.94995	0.332192	-1.14759	20.3298	0.419033		0.045179	3.88838		0.332192
23Ju12g04	GE02 ol SI 37um***	cpx+phlog-bearing dunite		36.58	27.4326	0.124598	12.7306	23.1322	100		73.3489	-5.78126	199.519	7.08655	1.75697	8.69427	14.4319	61.6355	168.867	2.00929	0.280086	138.674	6.97721		0.000786486	23.1322		2.00929
21My19d04	ME35 SI1 ol 20um***	phlog+amph-bearing wehrlite		38.7505	45.0019	0.238384	13.4491	2.56007	100		79.9394	-23.6993	-294.363	25.2647	-18.1508	-10.2401	-40.4059	-56.3524	-34.8306	-6.77933	-2.30242	-11.929	-3.63371
21My19d05	ME35 SI2 ol 22um**(*)	phlog+amph-bearing wehrlite		38.5448	46.4959	0.238653	13.7855	0.935157	100		40.7714	106.209	-117.3	22.0098	-7.26486	10.9421	-16.1098	-22.4557	377.931	-2.70254	-0.916656	4.7064	-1.44701
21My19d06	ME35 SI3 ol 18um***	phlog+amph-bearing wehrlite		36.9628	47.2441	0.249062	14.5935	0.950575	100		-83.3577	42.3377	-302.498	22.1667	-18.8181	6.87898	-41.5669	-57.9098	254.87	-6.97221	-2.36179	-12.2621	-3.7291		0.000904287	1.48193	0.762385	-2.70254
23Ju12f04	ME36 ol MI 50um***	phlog-bearing wehrlite		40.2788	49.7262	0.134677	8.62929	1.23109	100		121.353	-2.18339	21.0827	3.09648	2.71452	3.57062	-7.15577	14.71	-3.94738	-1.61594	-0.303038	1.23334	-0.472457		0.0031026	1.23109		-1.61594
23Ju12f11	RK01A cpx SI 50um***	phlog-bearing wehrlite		33.7603	38.0783	0.121282	6.21995	21.8202	100		174.913	1.77162	65.5253	3.94961	2.94018	25.1311	9.94253	11.1108	29.2498	0.281437	0.941049	177.746	1.95069
23Ju12f12	RK01B cpx SI 35um***	phlog-bearing wehrlite		34.4732	40.8921	0.127076	2.8764	21.6312	100		174.296	-9.89587	72.9477	-7.21517	-3.21058	6.5893	-21.4511	6.71615	-13.7646	-0.916603	-1.04115	48.5476	-2.33222		0.0965306	21.7257	0.0944879	0.281437
23Ju12g09	GE21A cpx SI 50um***	phlog-bearing wehrlite		31.1414	35.7601	0.128481	11.0693	21.9006	100		127.325	-3.88821	57.6261	5.31329	14.3503	11.9466	11.5847	7.73954	22.0559	0.123787	0.774268	209.619	1.10505
23Ju12g10	GE21B cpx SI 30um***	phlog-bearing wehrlite		33.7575	32.8768	0.0894232	7.74574	25.5306	100		160.122	-14.9255	80.0987	5.9889	25.8216	28.0023	18.9214	-20.9932	92.6997	-2.18753	2.61041	473.055	4.95619		0.0025232	23.7156	1.81496	0.123787
23Ju12g07	GE45A ol SI 28um***	phlog-bearing wehrlite		33.6444	34.7406	0.107113	7.32664	24.1812	100		241.202	-13.7676	121.349	-10.4306	22.961	75.3625	11.3351	27.7167	28.0591	0.932667	2.349	492.512	5.40797
23Ju12g08	GE45B ol SI 28um***	phlog-bearing wehrlite		31.4695	38.9835	0.0923843	5.98212	23.4725	100		256.605	-14.7063	-108.761	-11.1645	-9.98561	12.7421	17.8368	11.4881	28.4608	-1.62609	0.366631	176.888	0.595679		0.0137785	23.8268	0.354352	0.932667
23Ju12g13	GE55B ol SI 40um***	phlog-bearing wehrlite		32.2088	36.3842	0.116309	7.27765	24.0131	100		178.864	-4.0604	549.393	3.84079	-1.2662	158.716	10.215	175.172	19.1742	16.005	1.78073	417.192	17.0114
23Ju12g14	GE55C glass SI1 30um***	phlog-bearing wehrlite		31.89	26.4937	0.144131	9.82003	31.6521	100		206.661	1.87094	1021.59	-3.8406	9.37009	309.474	9.02781	260.413	2236.17	30.0418	2.8217	843.385	29.5936
23Ju12g15	GE55C glass SI2 20um***	phlog-bearing wehrlite		27.8354	28.6113	0.118756	8.7504	34.6841	100		155.978	-23.156	833.271	-16.8002	4.79522	245.832	17.1334	194.105	174.693	27.8503	2.2413	497.727	19.2177		0.018639	30.1164	4.4897	27.8503	6.16573
21My19d07	ME15 SI1 cpx 18um**(*)	ol+phlog-bearing clinopyroxenite		35.8642	47.8497	0.207665	8.58555	7.49287	100		99.1878	-16.7852	242.279	9.55018	110.866	37.9658	17.9672	47.3753	35.8038	3.35157	1.31334	163.059	8.05316
21My19d08	ME15 SI2 cpx 30um***	ol+phlog-bearing clinopyroxenite		34.6764	49.1944	0.202728	8.02661	7.89986	100		127.76	-5.3756	214.043	3.59128	125.881	36.3046	5.11574	39.029	70.8302	3.15116	1.18839	186.302	7.15283		0.00772391	7.69637	0.203495	3.25136	0.100207
23Ju12f15	RK11A cpx SI 40um***	ol+phlog-bearing clinopyroxenite		34.1536	42.5713	0.141814	4.13515	18.9982	100		211.64	1.47567	56.371	2.21297	-1.72603	13.1505	10.4611	10.8781	24.0226	0.326062	0.87852	143.127	0.550712
23Ju12f16	RK11B cpx SI1 45um***	ol+phlog-bearing clinopyroxenite		31.9962	39.8467	0.124133	4.17704	23.8559	100		172.324	-5.53389	407.175	2.89094	-2.27061	137.214	11.6165	110.295	-5.91108	4.12496	1.89498	370.522	11.6151
23Ju12f17	RK11B cpx SI2 30um***	ol+phlog-bearing clinopyroxenite		33.5916	38.8591	0.120729	5.0779	22.3507	100		152.977	-9.85945	325.634	5.07097	4.69402	75.5177	-27.4716	38.8284	11.8249	1.44241	1.73403	322.436	10.8339		0.00346153	21.735	2.0304	1.44241	1.59422
23Ju12f05	BA08A cpx SI 85um***	phlog-bearing clinopyroxenite		32.6841	44.7625	0.107209	1.23021	21.2159	100		275.843	-2.89725	433.065	0.833987	4.45472	150.285	25.1408	166.727	32.1609	21.1074	2.93609	759.971	20.9366
23Ju12f06	BA08B cpx SI1 80um**(*)	phlog-bearing clinopyroxenite		33.0531	45.8528	0.111414	1.14182	19.8409	100		264.58	-4.7413	417.15	0.870545	2.58378	168.155	16.7529	180.105	41.1554	21.3122	2.34368	595.86	23.0381
23Ju12f07	BA08B cpx SI2 40um***	phlog-bearing clinopyroxenite		32.4013	51.3946	0.118241	1.07019	15.0156	100		238.667	-8.49908	330.777	-6.5056	-3.62818	122.699	17.1258	162.908	30.5079	18.2358	1.86426	334.773	14.6807		0.0160137	18.6908	2.6587	18.2358	1.40444
23Ju12f08	BA09A cpx SI 40um***	amph+phlog-bearing clinopyroxenite		37.1111	57.4835	0.18988	0.512967	4.70259	100		105.422	-5.58467	123.673	-4.19779	-3.5364	5.87891	-12.5281	-9.04326	18.3747	-0.750157	-0.609395	2.46385	-0.559023
23Ju12f09	BA09B cpx SI1 40um***	amph+phlog-bearing clinopyroxenite		35.2917	58.9142	0.182149	0.493118	5.11884	100		239.502	-6.54626	142.236	-4.91841	-4.11758	6.23654	-14.665	8.58316	33.5386	-0.878275	-0.712955	-2.62028	-0.654359
23Ju12f10	BA09B cpx SI2 50um**(*)	amph+phlog-bearing clinopyroxenite		37.9903	58.2729	0.194562	0.623437	2.91886	100		52.4303	-3.02783	117.254	-3.39996	-0.927788	1.14393	-7.05786	-6.17396	2.72739	-0.624724	-0.417581	-1.48348	-0.537756		0.0258856	4.24676	0.954223	-0.624724
21My19d09	GE61 SI1 cpx 20um**(*)	phlog-bearing clinopyroxenite vein		35.5478	34.4441	0.125454	7.22831	22.6544	100		157.582	-11.9924	100.405	-14.0621	-11.8741	41.4869	-49.9875	62.3836	15.4192	-4.18812	1.8677	334.464	2.73557
21My19d10	GE61 SI2 cpx 20um***	phlog-bearing clinopyroxenite vein		33.9495	35.3679	0.118601	8.6838	21.8802	100		122.227	-8.79398	70.5932	6.61765	-8.75212	37.5888	-36.6996	55.6099	27.565	-3.0744	1.97773	328.965	2.20065		0.000756948	22.2673	0.387108	-3.0744
23Ju12f13	RK05A cpx SI 32um***	phlog-bearing clinopyroxenite		39.1502	54.5384	0.192474	4.20722	1.91176	100		146.937	-8.70858	45.4001	-8.38404	-4.22874	1.5059	-20.438	16.0747	-10.7789	-1.48749	-0.706952	-2.98275	-2.22202
23Ju12f14	RK05B cpx SI 28um***	phlog-bearing clinopyroxenite		43.4905	48.9572	0.215394	4.09641	3.24047	100		22.1829	-18.1488	-182.059	-17.4641	-8.75112	11.9538	-42.5302	13.0773	-22.4622	-3.09599	-1.47028	-6.19917	-4.62375		0.00677049	2.57611	0.664358	-1.48749
23Ju12g05	RK18A cpx SI 48um***	phlog-bearing clinopyroxenite		31.6241	39.6459	0.113286	2.52509	26.0916	100		222.759	-6.1619	487.858	1.94498	-1.72167	261.673	14.3372	212.169	161.616	9.45814	2.62503	511.9	17.6073
23Ju12g06	RK18B cpx SI 45um***	phlog-bearing clinopyroxenite		32.1143	42.758	0.0904108	3.19568	21.8416	100		199.809	2.80896	584.905	-4.50074	7.80221	161.911	19.7512	195.176	37.2276	20.9025	2.99508	1081.57	42.2359		0.000889255	23.9666	2.12502	15.1803	5.72216
21My19e07	LHZ1C-2 SI1 hbl 20um***	ol-bearing hornblendite		39.6202	40.0385	0.370179	18.0935	1.87757	100		-51.0424	-19.3418	-231.521	62.9511	-5.35957	-9.10927	-35.8121	-32.5232	-25.7336	-2.41246	-2.32089	2.41983	-8.00053
21My19e08	LHZ1C-2 SI2 hbl 20um***	ol-bearing hornblendite		36.581	43.142	0.352497	18.1734	1.75108	100		-31.971	6.05463	-145.46	139.312	-3.33707	-5.71077	-22.3962	-20.3907	13.7522	-1.51401	-1.45569	-3.23481	-5.01668
21My19e04	LHZ1C-1 SI1 hbl 30um**(*)	ol-bearing hornblendite		36.3923	57.799	0.195306	3.96892	1.64448	100		-36.9522	-11.9593	65.0472	41.6259	-3.40078	-7.91182	-35.8703	-20.2066	104.355	-2.45086	-1.0361	-3.19755	-1.63954
21My19e05	LHZ1C-1 SI2 hbl 50um***	ol-bearing hornblendite		35.6588	53.6175	0.488089	8.37391	1.86166	100		85.3543	-3.35628	42.3613	66.6646	0.354384	1.0138	-10.0251	-5.66173	80.4134	-0.68739	-0.290425	0.38853	-0.459448		1.63305	1.7837	0.0939869	-0.68739
21My19d11	ME42 SI1 hbl 30um***	phlog-bearing hornblendite vein		42.3246	47.0364	0.274376	7.58343	2.78121	100		-39.9519	-9.77595	72.8673	40.1406	-5.92538	3.60408	-17.6765	6.50161	-14.425	-1.82362	-1.1673	8.78822	-1.85133
21My19d12	ME42 SI2 hbl 32um***	phlog-bearing hornblendite vein		40.7028	47.8585	0.277182	7.76102	3.40047	100		29.3988	-8.37323	112.653	30.8318	-5.10145	4.31595	-15.1582	9.26411	-12.3737	0.550016	-0.999585	10.5599	-1.58569
21My19d13	ME42 SI3 hbl 28um***	phlog-bearing hornblendite vein	~1/3 exposed!	38.9245	48.4059	0.293073	10.1378	2.23875	100		55.0524	-13.5332	74.2821	37.0211	-8.28799	3.32236	-24.5286	-22.028	-20.0287	-2.52985	-1.61522	11.3194	-2.56287		0.211476	2.80681	0.474616	0.550016
21My19d14	ME43 SI1 hbl 50um***	phlog-bearing hornblendite vein		37.1182	49.5597	0.27358	11.3576	1.69088	100		14.1256	27.4446	68.2461	60.4944	-1.23236	2.04437	-3.51708	5.21007	137.559	-0.233125	-0.443308	-0.607345	0.142409
21My19d15	ME43 SI2 hbl 30um***	phlog-bearing hornblendite vein		38.7319	47.5903	0.292707	10.5282	2.85686	100		18.1013	-6.73157	67.5585	57.2027	-6.33808	-4.52299	-18.0161	-24.9802	-21.7782	-1.19401	-2.26764	-3.10988	-1.59901
21My19d16	ME43 SI3 hbl 28um***	phlog-bearing hornblendite vein		37.835	46.9123	0.276349	11.102	3.87439	100		37.2536	5.54555	71.9648	42.3163	-5.31301	3.48637	-15.4477	4.29511	-13.3643	-1.24305	-0.865398	-5.19602	-1.73719
21My19d17	ME43 SI4 hbl 15um***	phlog-bearing hornblendite vein		38.2641	46.1571	0.280835	11.4565	3.84135	100		-104.211	-19.5457	68.5722	65.2716	-15.5843	-19.2613	-45.1292	-28.9357	-39.0542	-3.63098	-2.52465	-15.1738	-5.06905		0.364003	3.06587	0.892941	-0.233125
Abbreviations: SI, sulfide inclusion; ol, olivine; opx, orthopyroxene; cpx, clinopyroxene, hbl, hornbelnde.
Red values in parentheses denote limits of detection.
