# Supplementary material for: The gold content of mafic to felsic potassic magmas
Source: Nat Commun. 2024 Aug 14;15:6988. doi: 10.1038/s41467-024-51405-7 (PMC11324659; doi:10.1038/s41467-024-51405-7)
Supplement: Supplementary file 10 — Supplementary Data 7 [file 41467_2024_51405_MOESM10_ESM.xlsx]

## Sheet: Sheet1
Supplementary Data 7 Run conditions and product modes of mantle partial melting experiments
Run	Starting material*	Assembly	Liner	Duration	T	P	fO2**	Run products
				hours	°C	GPa	ΔFMQ	wt%
CJ09	ME42 + 1.0wt% Fe0.45Ni0.08Cu0.01S0.45 + 1.0wt% BaSO4	MgO-NaCl	olivine	48	1200	1.5	0.234841	18.7% melt, 63.5% ol, 11.4% cpx, 4.0% opx, 1.7% phlog, 0.4% sulf, 0.3% sp
CJ11	ME42 + 1.0wt% Fe0.45Ni0.08Cu0.01S0.45 + 1.0wt% BaSO4	MgO-NaCl	olivine	24	1300	1.5	0.0770933	39.1% melt, 59.2% ol, 1.3% cpx, 0.4% sulf
CJ16	ME42 + 1.0wt% Fe0.45Ni0.08Cu0.01S0.45	MgO-NaCl	zircon	24	1300	1.5	0.312681	33.9% melt, 58.4% ol, 3.9% cpx, 3.2% opx, 0.5% sulf, 0.1% sp
CJ17	ME42 + 1.0wt% Fe0.45Ni0.08Cu0.01S0.45 + 1.0wt% CaSO4	MgO-NaCl	zircon	24	1300	1.5	2.01106	32.1% melt, 66.0% ol, 1.0% cpx, 0.3% sulf, 0.6% sp
CJ19	ME42p + 1.2wt% Fe0.45Ni0.08Cu0.01S0.45 + 1.2wt% CaSO4	MgO-NaCl	zircon	24	1300	1.5	1.05596	20.0% melt, 58.9% ol, 21.8% phlog, 0.3% sulf, 0.6% sp
CJ20	ME42 + 1.2wt% Fe0.45Ni0.08Cu0.01S0.45 + 1.0wt% MgSO4	MgO-NaCl	zircon	24	1300	1.5	1.10748	32.1% melt, 58.3% ol, 4.8% cpx, 1.0% sulf, 0.3% opx, 0.5% sp
CJ21	ME42 + 1.2wt% Fe0.45Ni0.08Cu0.01S0.45 + 4.0wt% MgSO4	MgO-NaCl	zircon	24	1300	1.5	1.78825	37.7% melt, 53.2% ol, 7.9% opx, 1.2% sulf, 0.03% sp
CJ22	ME42m + 1.0wt% Fe0.45Ni0.08Cu0.01S0.45 + 1.0wt% CaSO4	MgO-NaCl	zircon	24	1300	1.5	1.85295	37.0% melt, 62.5% ol, 0.4% sulf, 0.2% sp
CJ23	ME42m + 1.0wt% Fe0.45Ni0.08Cu0.01S0.45 + 1.0wt% CaSO4	MgO-NaCl	zircon	24	1300	3	1.79008	5.2% melt, 44.9% ol, 14.7% cpx, 17.7% phl, 9.0% opx, 8.3% grt, 0.2% sulf
CJ24	ME42m + 1.0wt% Fe0.45Ni0.08Cu0.01S0.45 + 1.0wt% CaSO4	MgO-NaCl	zircon	24	1400	3	1.51972	30.1% melt, 60.9% ol, 3.1% opx, 4.6% grt, 1.3% sulf
Abbreviations: ol, olivine; opx, orthopyroxene; cpx, clinopyroxene; phlog, phlogopite; grt, garnet; sulf, sulfide; sp, spinel.
*ME42: 44 wt% ol, 10 wt% opx, 4 wt% cpx, 2 wt% sp, 35 wt% amph, 4 wt% phlog;
*ME42p: 44 wt% ol, 10 wt% opx, 4 wt% cpx, 2 wt% sp, 40 wt% phlog;
*ME42m: 44 wt% ol, 10 wt% opx, 4 wt% cpx, 2 wt% sp, 18 wt% amph, 22 wt% phlog.
**The oxygen fugacity expressed in log units relative to the fayalite-magnetite-quartz (FMQ) buffer is based on V concentrations in coexisting olivine and melt of the run products analyzed by LA-ICP-MS
(Shishkina et al., 2018, American Mineralogist, https://doi.org/10.2138/am-2018-6210).
