# Supplementary material for: The gold content of mafic to felsic potassic magmas
Source: Nat Commun. 2024 Aug 14;15:6988. doi: 10.1038/s41467-024-51405-7 (PMC11324659; doi:10.1038/s41467-024-51405-7)
Supplement: Supplementary file 11 — Supplementary Data 8 [file 41467_2024_51405_MOESM11_ESM.xlsx]

## Sheet: Sheet1
Supplementary Data 8A Compositions of experimental melts analyzed by EPMA																Supplementary Data 8B Results of oxybarometry based on V concentrations in experimental melts and olivine analyzed by LA-ICP-MS
Run	n	SiO2	TiO2	Al2O3	FeOt	MnO	MgO	CaO	Na2O	K2O	P2O5	Total*	S	Cl		Sample name	Analysis	V in melt	Analysis	V in ol	fO2*	1σ
		wt%	wt%	wt%	wt%	wt%	wt%	wt%	wt%	wt%	wt%	wt%	μg/g	μg/g				μg/g		μg/g	ΔFMQ	ΔFMQ
CJ09	5	49.3962	4.22662	16.7418	6.28829	0.121723	7.59696	9.76637	3.24748	2.4265	0.188045	100	957.92	973.4		CJ09	21Ju11h08	252.582	21Ju11i05	22.2385	-0.100239
1σ		0.252677	0.132312	0.401048	0.118558	0.0319121	0.966783	0.45058	0.179134	0.0618702	0.0517818		127.731	110.332		CJ09	21Ju11h09	242.857	21Ju11i06	13.7039	0.492919
CJ11	5	49.4075	3.19594	13.228	7.00306	0.115217	12.0222	10.7997	2.42609	1.67815	0.124216	100	1212.4	591.6		CJ09	21Ju11h10	284.614	21Ju11i07	21.3918	0.110712
1σ		0.248817	0.112683	0.152447	0.0797407	0.0192164	0.389529	0.270039	0.0879596	0.0462813	0.0238332		114.544	93.6175		CJ09	21Ju11h12	281.874	21Ju11i09	16.5996	0.435972
CJ16	6	49.6471	3.07493	13.1919	7.22696	0.128123	11.9687	10.7245	2.386	1.65171	b.d.l.	100	888.067	665		Average					0.234841	0.242252
1σ		0.221962	0.0653787	0.258609	0.0974233	0.0344219	0.59282	0.253927	0.0749315	0.0504485			121.429	37.3452		CJ11	21Ju25e06	313.328	21Ju25e12	23.4916	0.114019
CJ17	6	49.0714	2.94501	12.6276	7.70539	0.136152	11.7212	11.7518	2.46723	1.57101	b.d.l.	99.9968	4247.73	753.333		CJ11	21Ju25e07	322.514	21Ju25e13	34.0088	-0.340741
1σ		0.160053	0.151278	0.461109	0.135208	0.0154024	1.01403	0.371673	0.0577913	0.0831541			192.001	29.6404		CJ11	21Ju25e08	322.548	21Ju25e14	14.7681	0.771556
CJ19	6	52.1787	3.49965	16.1826	6.22152	0.0900913	9.13132	3.91152	0.624095	8.15439	0.00616048	100	1668.73	315.5		CJ11	21Ju25e09	318.612	21Ju25e15	27.1056	-0.0544737
1σ		0.623921	0.172485	0.401554	0.341909	0.0197963	1.25416	0.236628	0.0193383	0.541081	0.0137753		168.79	34.7982		CJ11	21Ju25e10	322.975	21Ju25e16	25.7471	0.0322089
CJ20	6	49.4496	3.43951	13.8318	7.19943	0.141146	10.6504	10.7895	2.65978	1.82757	0.0112539	100	1216.27	653		CJ11	21Ju25e11	320.655	21Ju25e17	27.3928	-0.0600094
1σ		0.353154	0.146761	0.51748	0.107732	0.0161533	0.914416	0.213495	0.104771	0.0952542	0.01825		88.0226	96.7712		Average					0.0770933	0.340673
CJ21	5	50.0502	3.34999	14.7739	7.01904	0.132612	8.34926	12.3237	2.2015	1.7924	0.00738743	100	6190.48	648.4		CJ16	21Jy10d05	330.456	21Jy10d11	24.0451	0.153927
1σ		0.0860359	0.128068	0.727231	0.175223	0.0179266	1.21043	0.228748	0.265099	0.169908	0.0147749		309.863	24.1793		CJ16	21Jy10d06	328.045	21Jy10d12	23.2827	0.187122
CJ22	7	49.7206	3.32031	14.3682	6.8021	0.122223	11.0923	8.11687	1.55704	4.90042	b.d.l.	100	3998.29	681.286		CJ16	21Jy10d07	337.172	21Jy10d13	18.6627	0.51861
1σ		0.535686	0.129407	0.341411	0.106179	0.0148469	0.801253	0.24853	0.0710139	0.270922			285.385	96.4776		CJ16	21Jy10d08	325.446	21Jy10d14	21.7753	0.265764
CJ23	3	45.5857	5.81863	12.57	9.06122	0.119726	11.736	6.24643	1.73576	6.99972	0.126698	99.9999	13440	1901.33		CJ16	21Jy10d09	322.387	21Jy10d15	21.7908	0.252219
1σ		0.620959	0.260462	0.388071	0.422175	0.0182332	0.606575	0.517929	0.27333	0.0762408	0.105953		824.298	447.072		CJ16	21Jy10d10	318.798	21Jy10d16	17.9146	0.498447
CJ24	4	46.6997	3.76192	11.7488	8.08036	0.146154	13.9572	8.25227	1.78324	5.57017	b.d.l.	99.9999	5551	522.75		Average					0.312681	0.143609
1σ		0.294317	0.0443844	0.206206	0.275152	0.0174877	0.640772	0.258358	0.134696	0.236937			1464.14	86.0592		CJ17	21Jy19c05	343.887	21Jy19c11	8.605	1.57711
																CJ17	21Jy19c06	355.615	21Jy19c12	3.48984	2.8251
b.d.l., below the detection limit.																CJ17	21Jy19c07	348.054	21Jy19c13	6.49954	1.96731
*Totals of the ten oxides normalized to 100 wt%.																CJ17	21Jy19c08	361.465	21Jy19c14	5.78175	2.17374
																CJ17	21Jy19c09	368.019	21Jy19c15	5.78141	2.19778
																CJ17	21Jy19c10	367.457	21Jy19c16	11.106	1.32532
																Average					2.01106	0.480354
																CJ19	21Au02k05	373.31	21Au02k10	12.9704	1.13949
																CJ19	21Au02k06	387.31	21Au02k13	12.7221	1.21434
																CJ19	21Au02k07	400.815	21Au02k14	12.3267	1.30214
																CJ19	21Au02k08	349.522	21Au02k15	13.2576	1.0225
																CJ19	21Au02k09	352.367	21Au02k16	18.3307	0.601314
																Average					1.05596	0.245149
																CJ20	21Au02l05	362.505	21Au02l10	12.3727	1.16323
																CJ20	21Au02l06	372.108	21Au02l11	13.7894	1.05354
																CJ20	21Au02l07	375.665	21Au02l12	13.6642	1.0784
																CJ20	21Au02l08	387.871	21Au02l13	12.9294	1.19472
																CJ20	21Au02l09	368.819	21Au02l14	13.7295	1.04751
																Average					1.10748	0.0601169
																CJ21	21Au30g05	334.781	21Au30h03	6.66093	1.88276
																CJ21	21Au30g06	350.392	21Au30h04	6.83608	1.90892
																CJ21	21Au30g07	367.354	21Au30h05	6.69717	1.99933
																CJ21	21Au30g08	365.701	21Au30h06	6.09225	2.11953
																CJ21	21Au30g09	348.582	21Au30h07	8.00847	1.69098
																CJ21	21Au30g10	353.576	21Au30h08	12.3911	1.128
																Average					1.78825	0.322281
																CJ22	21Au30g11	382.521	21Au30h09	6.71793	2.04914
																CJ22	21Au30g12	371.279	21Au30h10	8.88666	1.63635
																CJ22	21Au30g13	377.064	21Au30h11	7.88781	1.81594
																CJ22	21Au30g14	386.002	21Au30h12	10.477	1.46871
																CJ22	21Au30g15	383.547	21Au30h13	7.8707	1.84156
																CJ22	21Au30g16	391.945	21Au30h14	5.67714	2.30602
																Average					1.85295	0.270746
																CJ23	24My16d17	506.428	24My16d14	10.2853	1.85536
																CJ23	24My16d18	485.895	24My16d15	10.8835	1.7248
																Average					1.79008	0.0652791
																CJ24	24My16d03	429.746	24My16d08	7.55385	2.04798
																CJ24	24My16d04	389.404	24My16d09	10.9226	1.42487
																CJ24	24My16d05	376.372	24My16d10	9.05176	1.62997
																CJ24	24My16d06	400.031	24My16d11	12.3038	1.30201
																CJ24	24My16d07	376.794	24My16d12	12.5693	1.19375
																Average					1.51972	0.301287
																*The oxygen fugacity expressed in log units relative to the fayalite-magnetite-quartz (FMQ) buffer is based on V partitioning
																between coexisting melt and olivine (Shishkina et al., 2018, American Mineralogist, https://doi.org/10.2138/am-2018-6210).
