# Supplementary material for: The gold content of mafic to felsic potassic magmas
Source: Nat Commun. 2024 Aug 14;15:6988. doi: 10.1038/s41467-024-51405-7 (PMC11324659; doi:10.1038/s41467-024-51405-7)
Supplement: Supplementary file 12 — Supplementary Data 9 [file 41467_2024_51405_MOESM12_ESM.xlsx]

## Sheet: Sheet1
Supplementary Data 9 Compositions of melt inclusions analyzed by LA-ICP-MS in variably evolved potassic rocks from the Sanjiang region
Analysis	Sample name	Sample location	Coordinates	Rock type	Lab location / ICP-MS type	Na2O	MgO	Al2O3	SiO2	P2O5	K2O	CaO	TiO2	MnO	FeOt	Total		S	Cl	V	Cu	Rb	Sr	Zr	Nb	Mo	Ag	Ta	Au	Pb	Remarks		Au	Au/Cu	Remarks						Sample name	SEPMA	ClEPMA
						wt%	wt%	wt%	wt%	wt%	wt%	wt%	wt%	wt%	wt%	wt%		μg/g	μg/g	μg/g	μg/g	μg/g	μg/g	μg/g	μg/g	μg/g	μg/g	μg/g	μg/g	μg/g			ng/g	×106								μg/g	μg/g
21My18e06	WZ1a MI ol 42um***	Wozhong	25°46'21" N, 100°19'13" E (roughly estimated)	mafic potassic lava	BGI / Perkin Elmer Elan DRC-e	2.89457	10	11.9894	53.9863	0.669273	6.75068	5.36947	0.666781	0.673553	7	100		2691.17	3014.14	239.796	868.36	274.559	1076.25	143.657	7.03266	n.a.	n.a.	n.a.	n.a.	n.a.
21My18e07	WZ1b MI ol 30um***	Wozhong	25°46'21" N, 100°19'13" E (roughly estimated)	mafic potassic lava	BGI / Perkin Elmer Elan DRC-e	2.95124	10	12.4471	54.8916	0.784868	6.95262	3.76129	0.724958	0.486375	7	100		2689.92	2797.45	363.461	2354.23	287.269	1103.08	144.832	6.99176	n.a.	n.a.	n.a.	n.a.	n.a.
21My18e10	WZ13a MI ol1 20um***	Wozhong	25°46'21" N, 100°19'13" E (roughly estimated)	mafic potassic lava	BGI / Perkin Elmer Elan DRC-e	3.29844	10	11.0067	52.2722	0.889947	6.98829	7.906	0.53072	-0.00366172	7.11139	100		4296.96	5738.74	303.227	9896.18	276.785	1323.76	141.027	3.72249	n.a.	n.a.	n.a.	n.a.	n.a.
21My18e11	WZ13a MI ol2 20um***	Wozhong	25°46'21" N, 100°19'13" E (roughly estimated)	mafic potassic lava	BGI / Perkin Elmer Elan DRC-e	3.04645	10	11.28	52.742	0.903546	7.2725	6.9676	0.673302	0.156944	6.95758	100		4372.19	4437.32	282.953	4973.74	279.202	1546.49	149.655	4.89555	n.a.	n.a.	n.a.	n.a.	n.a.
21My18e14	WZ17a MI ol 55um***	Wozhong	25°46'21" N, 100°19'13" E (roughly estimated)	mafic potassic lava	BGI / Perkin Elmer Elan DRC-e	2.77327	10	11.6618	53.3838	0.621697	6.45556	5.92812	0.565329	0.137377	8.47304	100		2372.54	2906.44	188.408	798.299	262.294	1023.5	133.999	5.58722	n.a.	n.a.	n.a.	n.a.	n.a.
21My18e15	WZ17b MI ol 25um***	Wozhong	25°46'21" N, 100°19'13" E (roughly estimated)	mafic potassic lava	BGI / Perkin Elmer Elan DRC-e	2.83509	8.47566	11.1749	52.5466	0.686694	6.60686	7.67551	0.611321	0.138422	9.24892	100		2937.92	4179.32	335.87	4627.43	272.042	1310.44	129.498	5.74487	n.a.	n.a.	n.a.	n.a.	n.a.
21My18e17	WZ17d MI ol 22um***	Wozhong	25°46'21" N, 100°19'13" E (roughly estimated)	mafic potassic lava	BGI / Perkin Elmer Elan DRC-e	3.4521	10	11.9887	53.9808	0.678097	6.31875	7.05733	0.702464	0.0712126	5.75061	100		3332.8	2738.26	175.1	5689.66	238.855	1625.19	190.953	11.0589	n.a.	n.a.	n.a.	n.a.	n.a.
21My18f06	WZ17e MI1 ol 25um**(*)	Wozhong	25°46'21" N, 100°19'13" E (roughly estimated)	mafic potassic lava	BGI / Perkin Elmer Elan DRC-e	2.86402	10	12.0604	54.1147	0.721433	7.29475	2.27471	0.639369	0.322183	9.70847	100		1956.2	3291.65	70.3926	707.604	329.42	1313.3	141.112	6.42184	n.a.	n.a.	n.a.	n.a.	n.a.
21My18f07	WZ17e MI2 ol 28um***	Wozhong	25°46'21" N, 100°19'13" E (roughly estimated)	mafic potassic lava	BGI / Perkin Elmer Elan DRC-e	2.68052	10	11.065	52.3669	0.631769	6.30367	6.91954	0.66207	0.127913	9.24264	100		3318.18	3138.69	324.045	4113.85	262.606	1241.61	135.019	4.15406	n.a.	n.a.	n.a.	n.a.	n.a.
21My18f08	WZ14a MI ol 28um***	Wozhong	25°46'21" N, 100°19'13" E (roughly estimated)	mafic potassic lava	BGI / Perkin Elmer Elan DRC-e	2.53098	10	11.2144	52.6026	0.656229	5.94472	1.67391	0.631761	0.282471	14.463	100		3807.37	2932.34	306.609	3655.5	243.727	1199.39	115.54	5.96167	n.a.	n.a.	n.a.	n.a.	n.a.
21My18f14	WZ10 MI ol 28um*** partly xx!	Wozhong	25°46'21" N, 100°19'13" E (roughly estimated)	mafic potassic lava	BGI / Perkin Elmer Elan DRC-e	3.1651	13.6039	11.9645	53.9292	0.731972	5.82085	4.51299	0.506017	0.0893652	5.67613	100		2340.01	2926.93	82.9661	115.339	232.666	1196.17	154.433	7.54909	n.a.	n.a.	n.a.	n.a.	n.a.
22Fe23	WZ11 MI ol 75um***	Wozhong	25°46'21" N, 100°19'13" E (roughly estimated)	mafic potassic lava	IGS / Agilent 7900	3.29766	10	11.9064	53.8307	0.48712	5.90967	6.42567	0.772186	0.37063	7	100		1889.39	3219.58	n.a.	762.664	280.048	1331.53	n.a.	7.66819	2.87279	0.123871	0.448947	0.00287625	n.a.			2.87625	26.3876	Cu concentration reconstructed via Cu-rich SI's
22Fe23	WZ1b MI ol 60um***	Wozhong	25°46'21" N, 100°19'13" E (roughly estimated)	mafic potassic lava	IGS / Agilent 7900	2.88077	10	12.291	54.568	0.600773	6.59933	5.27889	0.683696	0.0974616	7	100		2346.07	3256.43	n.a.	875.021	291.354	1517.85	n.a.	7.88636	3.65969	0.0688795	0.457145	0.00221846	n.a.			2.21846	20.3528	Cu concentration reconstructed via Cu-rich SI's
22Fe23	WZ6-1 MI ol 60um***	Wozhong	25°46'21" N, 100°19'13" E (roughly estimated)	mafic potassic lava	IGS / Agilent 7900	2.33291	10	11.7968	53.6345	0.567238	6.84486	6.51352	0.68963	0.62052	7	100		3292.42	2942.81	n.a.	843.294	317.963	1427.07	n.a.	6.78888	5.15533	0.0756209	0.412409	0.0026731	n.a.			2.6731	24.5239	Cu concentration reconstructed via Cu-rich SI's
24Ja09MI33	WZ17 MI ol 40um***	Wozhong	25°46'21" N, 100°19'13" E (roughly estimated)	mafic potassic lava	IGS / Agilent 7900	2.83258	10	11.8233	53.6729	0.648136	6.66199	6.55603	0.528134	0.276944	7	100		3291.29	3406.48	266.931	2329.13	265.783	1134.41	131.516	5.16505	2.78156	0.075659	0.323729	0.00192293	38.6448			1.92293	17.6415	Cu concentration reconstructed via Cu-rich SI's
24Ja09MI34	WZ14 MI ol 55um** not finished!	Wozhong	25°46'21" N, 100°19'13" E (roughly estimated)	mafic potassic lava	IGS / Agilent 7900	2.34527	10	12.6585	55.312	0.814258	6.87791	3.87659	0.738972	0.376491	7	100		2296.81	1605.48	419.283	1088.68	288.716	1283.31	127.075	7.15551	3.15256	0.0637758	0.399768	0.00171152	37.4635			1.71152	15.7021	Cu concentration reconstructed via Cu-rich SI's
24Ja09MI35	WZ13 MI ol 30x60um*** long!	Wozhong	25°46'21" N, 100°19'13" E (roughly estimated)	mafic potassic lava	IGS / Agilent 7900	2.56357	10	12.5273	55.0367	0.566314	7.37366	4.28654	0.646276	-0.000411388	7	100		4127.31	3046.04	195.251	1948.32	296.877	1236.08	122.631	5.76256	3.3073	0.0670064	0.365921	-0.00232889	38.587
21My18e08	WZ1c MI1 cpx 28um**(*)	Wozhong	25°46'21" N, 100°19'13" E (roughly estimated)	mafic potassic lava	BGI / Perkin Elmer Elan DRC-e	2.70303	9	12.3477	54.6746	0.674475	6.35565	5.33835	0.609187	0.138807	8.15829	100		3153.99	3061.1	169.671	605.412	278.865	1028.9	140.503	7.32409	n.a.	n.a.	n.a.	n.a.	n.a.
21My18e09	WZ1c MI2 cpx 35um***	Wozhong	25°46'21" N, 100°19'13" E (roughly estimated)	mafic potassic lava	BGI / Perkin Elmer Elan DRC-e	2.39062	9.48149	11.486	53.067	0.565233	5.8002	9.81405	0.697351	0.162304	6.53576	100		2130.77	2154.53	205.386	304.146	233.233	1002.34	129.872	6.11752	n.a.	n.a.	n.a.	n.a.	n.a.
21My18e12	WZ13b MI1 cpx 55um***	Wozhong	25°46'21" N, 100°19'13" E (roughly estimated)	mafic potassic lava	BGI / Perkin Elmer Elan DRC-e	2.12175	9	12.0491	54.1139	0.55067	5.98877	7	1.05206	0.132549	7.99126	100		2408.98	1678.37	268.346	428.958	242.013	1652.02	126.438	5.34693	n.a.	n.a.	n.a.	n.a.	n.a.
21My18e13	WZ13b MI2 cpx 20um***	Wozhong	25°46'21" N, 100°19'13" E (roughly estimated)	mafic potassic lava	BGI / Perkin Elmer Elan DRC-e	2.13365	9	11.9269	53.8642	0.624899	5.96068	7	0.842763	0.140226	8.50666	100		3962.67	-4769.42	271.753	695.795	250.252	1590.67	145.879	6.14607	n.a.	n.a.	n.a.	n.a.	n.a.
21My18e16	WZ17c MI cpx 32um**(*)	Wozhong	25°46'21" N, 100°19'13" E (roughly estimated)	mafic potassic lava	BGI / Perkin Elmer Elan DRC-e	2.78968	9	12.572	55.1329	0.733462	6.56068	7	0.556503	0.104352	5.55043	100		3441.66	3405.55	123.04	4413.18	267.898	1230.36	144.287	6.40635	n.a.	n.a.	n.a.	n.a.	n.a.
21My18f09	WZ14b MI cpx1 matrix 28um***	Wozhong	25°46'21" N, 100°19'13" E (roughly estimated)	mafic potassic lava	BGI / Perkin Elmer Elan DRC-e	4.17312	9	12.7704	55.5536	0.23097	4.57471	7	0.183342	0.0137844	6.5	100		2196.8	1837.12	29.0688	8814.79	139.399	1115.74	187.97	8.90264	n.a.	n.a.	n.a.	n.a.	n.a.
21My18f11	WZ14b MI2 cpx2 matrix 20um**	Wozhong	25°46'21" N, 100°19'13" E (roughly estimated)	mafic potassic lava	BGI / Perkin Elmer Elan DRC-e	2.66377	9	12.371	54.72	0.537478	6.20998	7	1.15745	-0.00313446	6.34347	100		1501.8	2987.27	59.1994	5759.39	245.04	1317.97	152.813	6.68526	n.a.	n.a.	n.a.	n.a.	n.a.
21My18f12	WZ14c MI1 cpx 40um***	Wozhong	25°46'21" N, 100°19'13" E (roughly estimated)	mafic potassic lava	BGI / Perkin Elmer Elan DRC-e	2.68606	9	12.5638	55.1133	0.629422	6.13361	5.95806	0.676187	0.135649	7.10387	100		4128.61	2972.08	183.777	1769.67	243.888	1346.21	168.442	8.25457	n.a.	n.a.	n.a.	n.a.	n.a.
21My18f13	WZ14c MI2 cpx 35um**	Wozhong	25°46'21" N, 100°19'13" E (roughly estimated)	mafic potassic lava	BGI / Perkin Elmer Elan DRC-e	2.25276	9	12.5793	55.1457	0.635336	6.66493	5.96578	0.687306	0.0905587	6.97832	100		2327.46	3394.88	202.267	30.4631	273.75	1028.03	133.036	5.15563	n.a.	n.a.	n.a.	n.a.	n.a.
22Fe23	WZ1a MI cpx 70um**	Wozhong	25°46'21" N, 100°19'13" E (roughly estimated)	mafic potassic lava	IGS / Agilent 7900	2.63257	9	11.9507	53.91	0.588172	7.38442	5.3627	0.75459	0.105073	8.31182	100		2654.45	2960.52	n.a.	2344.43	323.273	1465.51	n.a.	6.85044	3.26639	0.112885	0.357803	0.00382289	n.a.			3.82289	35.0724	Cu concentration reconstructed via Cu-rich SI's
24Ja09MI36	WZ13 MI cpx1 70um***	Wozhong	25°46'21" N, 100°19'13" E (roughly estimated)	mafic potassic lava	IGS / Agilent 7900	2.17405	9	12.4062	54.7994	0.591493	6.42373	7	0.605762	0.130459	6.86888	100		4011.58	562.678	196.066	315.835	252.886	1431.6	126.828	6.2744	4.0623	0.0747722	0.382795	-0.0018763	34.7073
24Ja09MI37	WZ13 MI cpx2 40um***	Wozhong	25°46'21" N, 100°19'13" E (roughly estimated)	mafic potassic lava	IGS / Agilent 7900	2.19574	9.15215	12.1663	54.3124	0.542845	7.27805	7	0.645701	0.108354	6.59848	100		4057.5	3219.52	207.037	429.95	305.98	918.06	120.756	5.73822	3.40883	0.0397433	0.355136	0.00302187	35.5898			3.02187	27.7236	Cu concentration reconstructed via Cu-rich SI's
24Ja09MI26	MD1 MI cpx 35um**	Madeng	26°28'40" N, 99°38'14" E (roughly estimated)	latite lava	IGS / Agilent 7900	5.9191	0.953484	15.4748	66.6931	0.0416527	5.99664	2	0.302646	0.118586	2.5	100		627.645	6559.28	88.7595	33.4844	417.427	158.871	726.058	37.0151	12.6886	0.21553	2.63641	-0.00315873	116.703	±glassy MI
24Ja09MI18	JC1 MI1 cpx1 50um***	Jianchuan area	26°35'03" N, 99°55'11" E (roughly estimated)	trachyte porphyry	IGS / Agilent 7900	4.82113	1.53499	15.4921	67.8494	0.0289006	5.46154	2	0.455807	0.078953	2.27711	100		665.424	5414.57	34.0668	58.0315	368.783	363.532	603.785	21.2381	6.42411	0.106281	0.946255	0.00198702	99.2725	±glassy MI		1.98702	34.2404
24Ja09MI19	JC1 MI2 cpx1 40um** apa!	Jianchuan area	26°35'03" N, 99°55'11" E (roughly estimated)	trachyte porphyry	IGS / Agilent 7900	4.65463	0.482758	15.4904	68.0374	0.0478255	6.20745	2	0.466217	0.0417761	2.57153	100		519.725	4731.29	90.8811	85.6225	334.005	343.792	478.561	28.3089	9.43804	0.180264	1.7645	0.00211154	88.2441	±glassy MI		2.11154	24.661
24Ja09MI21	JC1 MI cpx3 40um***	Jianchuan area	26°35'03" N, 99°55'11" E (roughly estimated)	trachyte porphyry	IGS / Agilent 7900	5.18304	1.64923	15.4817	66.856	0.0243263	5.59497	2	0.581317	0.129457	2.5	100		909.994	5444.79	52.0693	80.5037	385.447	338.259	605.74	24.1457	8.89381	0.215712	1.34554	0.00186991	96.3583	±glassy MI		1.86991	23.2277
24Ja09MI22	YZK2 MI1 cpx1 57um**(*)	Jianchuan area	26°35'55" N, 99°49'45" E (roughly estimated)	trachyte porphyry	IGS / Agilent 7900	4.75549	0.556378	15.4716	68.8027	0.022164	6.20053	2	0.394217	0.00656841	1.79036	100		258.152	5107.28	58.7696	97.5275	404.627	277.681	425.301	27.5198	9.82349	0.179524	1.9706	0.00138049	93.9256	±glassy MI		1.38049	14.1549
24Ja09MI23	YZK2 MI2 cpx1 52um***	Jianchuan area	26°35'55" N, 99°49'45" E (roughly estimated)	trachyte porphyry	IGS / Agilent 7900	4.83711	-6.38226e-05	15.4433	69.4201	0.02	6.32881	2.37032	0.369892	0.0147125	1.19582	100		487.32	5090.98	15.0835	86.6161	406.816	269.307	442.378	28.4542	9.57786	0.173836	2.06288	0.00181709	94.4326	±glassy MI		1.81709	20.9787
24Ja09MI24	YZK2 MI cpx2 50um***	Jianchuan area	26°35'55" N, 99°49'45" E (roughly estimated)	trachyte porphyry	IGS / Agilent 7900	4.93096	0.017224	15.4502	69.2222	0.0212748	6.43423	2.1887	0.34238	0.0327404	1.36006	100		461.576	4860.89	-0.0745897	79.2363	406.422	286.686	459.942	26.8478	7.74505	0.178867	1.94912	0.00225288	107.27	±glassy MI		2.25288	28.4324
24Ja09MI25	YZK2 MI cpx3 43um** apa!	Jianchuan area	26°35'55" N, 99°49'45" E (roughly estimated)	trachyte porphyry	IGS / Agilent 7900	5.4265	0.453176	15.4306	69.6262	0.02	5.29214	2	0.236675	0.072815	1.44185	100		734.088	6311.77	11.2276	100.435	381.989	417.042	528.254	27.2059	9.91595	0.31963	2.03808	0.00216641	94.1138	±glassy MI		2.16641	21.5704
24Ja09MI27	SJC7 MI cpx1 78um***	Jianchuan area	26°36'37" N, 99°48'56" E (roughly estimated)	trachyte porphyry	IGS / Agilent 7900	5.0188	1	15.4911	66.9604	0.049819	6.17719	2	0.66261	0.140116	2.5	100		489.751	5500.56	59.7929	59.3396	393.323	337.323	522.104	29.7792	9.17746	0.160213	2.16012	0.00266346	86.6725			2.66346	/	Cu concentration considered unreliable
24Ja09MI28	SJC7 MI cpx2 67um***	Jianchuan area	26°36'37" N, 99°48'56" E (roughly estimated)	trachyte porphyry	IGS / Agilent 7900	5.20631	0.724159	15.4915	67.6708	0.0455837	6.15333	1.68527	0.429919	0.0931289	2.5	100		385.621	5229.38	43.11	53.6884	423.706	297.587	540.736	29.921	7.16235	0.139718	2.10788	0.00156641	99.8789			1.56641	/	Cu concentration considered unreliable
24Ja10MI25	JC5 plag2 MI1 15um***	Jianchuan area	26°35'41" N, 99°50'24" E (roughly estimated)	rhyolite tuff	IGS / Agilent 7900	7.10992	0.0647539	14.2184	75.7701	-0.0128774	1.00557	1.09907	0.0713215	0.0288392	0.644956	100		-190.646	868.603	3.88716	2.65344	108.96	485.179	87.6849	6.02035	1.39023	-0.0904006	0.427734	-0.0101992	61.0058	glassy MI										JC5N_qtzMI	69.2	797
24Ja10MI26	JC5 plag2 MI2 45um***	Jianchuan area	26°35'41" N, 99°50'24" E (roughly estimated)	rhyolite tuff	IGS / Agilent 7900	6.38046	0.0864957	14.7521	74.9101	0.0166104	1.30616	1.63078	0.0771847	0.029707	0.810352	100		-60.4783	540.119	4.58413	6.15877	132.008	1005.13	85.5702	8.15804	1.63329	0.0653243	0.544687	-0.00312216	84.3039	glassy MI										JC5O_qtzMI	34.4	746
24Ja10MI28	JC5 kfs4 MI 50um**(*)	Jianchuan area	26°35'41" N, 99°50'24" E (roughly estimated)	rhyolite tuff	IGS / Agilent 7900	3.17601	0.0919709	14.4279	74.9827	0.0039706	2.31434	4.10602	0.0702042	0.0311081	0.795777	100		-42.1127	-32.4647	6.36586	3.41367	108.482	1092.71	77.3947	7.62835	2.74972	0.0553782	0.504528	0.00125267	79.5923	glassy MI		1.25267	366.957							JC4M_qtzMI	0	594
24Ja10MI24	JC5 qtz1 MI 40um**	Jianchuan area	26°35'41" N, 99°50'24" E (roughly estimated)	rhyolite tuff	IGS / Agilent 7900	4.02165	0.0738	13.0007	76.7499	0.00464934	4.19611	1.21279	0.0655921	0.0291299	0.645701	100		-42.4012	1103.71	3.83687	3.0408	188.379	442.949	67.847	6.55999	2.67567	0.0463581	0.448784	-0.00174018	66.8155	glassy MI										JC4M_qtzMI2	47.6	824
24Ja10MI27	JC5 qtz3 MI 45um***	Jianchuan area	26°35'41" N, 99°50'24" E (roughly estimated)	rhyolite tuff	IGS / Agilent 7900	3.51992	0.0920376	13.0002	77.0098	0.00460043	4.53354	1.12113	0.0657372	0.0275671	0.625459	100		-41.1984	1047.93	3.72372	2.71344	205.172	387.469	67.0245	5.68043	2.53223	0.0114011	0.370686	-0.00193534	66.4702	glassy MI										JC4N_qtzMI	26	679
24Ja10MI30	JC4 qtz2 MI1 30um***	Jianchuan area	26°35'41" N, 99°50'24" E (roughly estimated)	rhyolite tuff	IGS / Agilent 7900	3.45914	0.0635599	13	77.6226	-0.00923472	4.10048	1.06969	0.0708095	0.0268478	0.596075	100		-114.719	827.149	3.7416	4.83314	190.767	437.248	70.8303	6.43293	1.90291	-0.0536184	0.457814	-0.00638768	63.981	glassy MI										JC4O_qtzMI	52	727
24Ja10MI31	JC4 qtz2 MI2 55um**(*)	Jianchuan area	26°35'41" N, 99°50'24" E (roughly estimated)	rhyolite tuff	IGS / Agilent 7900	3.52544	0.0613152	13.0028	77.1913	0.00465298	4.34221	1.15025	0.0684217	0.0274627	0.626163	100		-34.1012	964.285	3.84287	4.23943	183.25	472.236	70.4346	6.46858	1.93442	0.0306318	0.450218	0.000961347	62.3634	glassy MI		0.961347	226.764
24Ja10MI33	JC4 qtz2 MI3 38um***	Jianchuan area	26°35'41" N, 99°50'24" E (roughly estimated)	rhyolite tuff	IGS / Agilent 7900	3.55504	0.0628126	13.0026	77.5735	0.00476728	3.90648	1.18126	0.0708711	0.0283995	0.614272	100		-59.2474	873.745	3.95038	4.02237	186.593	489.261	71.344	6.21536	1.95302	-0.0253377	0.450553	-0.00281673	57.9791	glassy MI
24Ja10MI34	JC4 qtz2 MI4 40um***	Jianchuan area	26°35'41" N, 99°50'24" E (roughly estimated)	rhyolite tuff	IGS / Agilent 7900	3.51011	0.0690213	13.0078	77.2798	0.00557076	4.1923	1.14114	0.0702233	0.0284464	0.695559	100		-77.0161	935.773	4.05716	5.47826	191.636	456.365	71.6782	6.03746	1.98157	0.0133414	0.371588	0.00173606	63.749	glassy MI		1.73606	316.9
24Ja10MI35	XD2 qtz1 MI 65um**(*)	Jianchuan area	26°39'39" N, 99°46'50" E (roughly estimated)	monzogranite porphyry	IGS / Agilent 7900	3.45193	0.0622764	13.0021	76.9656	-0.00273575	4.68659	0.96819	0.0672995	0.031691	0.766987	100		-39.062	943.779	3.13637	10.1527	195.069	332.466	68.0046	6.64426	1.75982	0.00996515	0.446547	-0.00161251	76.6178
24Ja10MI37	XD2 qtz2 MI1 22um**	Jianchuan area	26°39'39" N, 99°46'50" E (roughly estimated)	monzogranite porphyry	IGS / Agilent 7900	3.26165	0.126532	13.0015	79.0504	-0.0092498	3.03083	1.03062	0.0597331	0.0194427	0.42857	100		-100.042	770.602	3.97412	27.8941	154.228	314.52	57.0338	5.56244	1.05774	-0.0475396	0.407125	-0.00821265	71.5124
24Ja10MI40	TH1 qtz1 MI 30um***	Jianchuan area	26°39'24" N, 99°48'44" E (roughly estimated)	monzogranite porphyry	IGS / Agilent 7900	3.8	0.0697499	13	76.6576	-0.00732332	4.55427	1.26871	0.0451433	0.0333891	0.57844	100		-91.4036	478.109	2.58912	0.844225	186.934	371.539	61.0803	5.84419	0.98144	0.0440519	0.416807	0.00360241	81.2648			3.60241	/	Cu concentration considered unreliable
24Ja10MI41	TH1 qtz2 MI1 48um**	Jianchuan area	26°39'24" N, 99°48'44" E (roughly estimated)	monzogranite porphyry	IGS / Agilent 7900	3.8	0.0447641	13	77.295	0.00384016	4.35395	0.930217	0.0419695	0.0283787	0.501829	100		-38.4024	424.266	2.24057	0.611849	184.72	326.119	57.6745	5.60112	1.05974	0.0579345	0.409736	0.00202333	72.46			2.02333	/	Cu concentration considered unreliable
24Ja10MI42	TH1 qtz2 MI2 46um*(*)	Jianchuan area	26°39'24" N, 99°48'44" E (roughly estimated)	monzogranite porphyry	IGS / Agilent 7900	3.8	0.0568179	13	77.1901	-0.00408387	4.43103	0.937499	0.0458983	0.0301824	0.512499	100		-47.297	568.878	2.42162	0.56826	187.86	357.252	46.4227	5.50299	1.06407	0.0494072	0.400263	0.00229775	72.5974			2.29775	/	Cu concentration considered unreliable
24Ja10MI44	BL2a qtz1 MI1 25um***	Beiya area	26°08'53" N, 100°13'20" E (roughly estimated)	monzogranite porphyry	IGS / Agilent 7900	3.8	0.0322646	13	77.2832	-0.00732965	4.28597	0.927331	0.0390353	0.0273939	0.612148	100		-93.6294	882.219	1.58946	42.8807	260.541	205.65	62.9602	5.6853	1.83735	-0.0433515	0.299062	-0.00452873	58.6346
24Ja10MI45	BL2a qtz1 MI2 35um*(*)	Beiya area	26°08'53" N, 100°13'20" E (roughly estimated)	monzogranite porphyry	IGS / Agilent 7900	3.8	0.0648851	13	77.0631	-0.00619082	4.47681	0.821399	0.0531251	0.0311747	0.695722	100		-89.478	869.316	2.21377	79.4847	277.234	230.451	89.5347	6.16862	1.04626	0.0400474	0.684093	-0.00423666	73.4778
24Ja10MI46	BL2b qtz2 MI 35um**(*)	Beiya area	26°08'53" N, 100°13'20" E (roughly estimated)	monzogranite porphyry	IGS / Agilent 7900	3.8	0.049909	13	76.6996	-0.00396958	4.67861	1.00601	0.0569622	0.0317509	0.681155	100		-62.905	1113.42	2.16788	32.5211	272.502	232.31	84.836	6.33992	2.25082	0.0241454	0.352041	-0.00250339	63.4045
24Ja10MI48	BY4b qtz MI 18um**(*)	Beiya area	26°10'00" N, 100°11'35" E (roughly estimated)	monzogranite porphyry	IGS / Agilent 7900	3.8	0.0274146	13	75.3079	-0.0209647	6.49424	0.660999	0.0386083	0.00789053	0.683919	100		-297.158	955.966	2.85384	36.3689	472.499	97.7051	93.9156	7.16256	1.76321	-0.17054	0.398392	-0.0170087	30.6657
24Ja09MI29	BY5# MI plag1 65um**	Beiya area	26°10'00" N, 100°11'35" E (roughly estimated)	plagioclase porphyry	IGS / Agilent 7900	5.20518	0.113868	13.9645	76.0902	0.0860029	3.39449	0.466274	0.0773032	0.0163234	0.5858	100		-48.2323	760.983	4.60725	1.75038	134.365	-0.00897174	78.7658	2.22942	1.52769	0.05604	0.199029	0.00189857	30.363	±glassy MI		1.89857	1084.66
24Ja09MI30	BY5# MI plag2 60um***	Beiya area	26°10'00" N, 100°11'35" E (roughly estimated)	plagioclase porphyry	IGS / Agilent 7900	4.82612	0.21274	14.6835	75.8707	0.0347271	3.00045	0.591193	0.142546	0.011674	0.626418	100		-37.829	452.675	7.25225	7.98376	107.242	490.63	95.3057	1.85462	1.28479	0.0829883	0.15546	-0.00157838	21.5619	±glassy MI
24Ja09MI31	BY5# MI plag3 30um***	Beiya area	26°10'00" N, 100°11'35" E (roughly estimated)	plagioclase porphyry	IGS / Agilent 7900	6.92768	0.0581273	12.1187	77.161	-0.00570393	3.27705	-0.0228559	0.0770617	0.0117403	0.397207	100		-83.5381	407.845	3.69996	14.6423	132.405	-0.0130036	109.859	2.21376	1.71062	0.11364	0.213233	-0.00410594	16.0088	±glassy MI
24Ja09MI32	BY5# MI plag4 32um***	Beiya area	26°10'00" N, 100°11'35" E (roughly estimated)	plagioclase porphyry	IGS / Agilent 7900	5.45746	0.116286	14.6053	76.4292	0.0321628	2.74918	-0.0181825	0.0948711	0.0093666	0.524389	100		-56.561	74.8123	8.54048	3.53634	176.566	-0.00661967	66.8552	1.36813	0.754204	0.0896509	0.126056	-0.00265036	14.1153	±glassy MI
24Ja10MI17	Y8a qtz1 MI1 42um***	Yulong area	31°21'30" N, 97°46'52" E (roughly estimated)	monzogranite porphyry	IGS / Agilent 7900	3.1144	0.0651488	13.0001	77.5953	-0.00295039	4.5091	0.957552	0.0701264	0.0316518	0.659536	100		-52.2497	1770.62	3.46678	37.9234	292.416	172.698	62.0908	7.81124	3.71911	0.0162156	0.602891	0.000578284	65.5516	±glassy MI		0.578284	15.2487
24Ja10MI22	Y8a qtz1 MI2 40um**	Yulong area	31°21'30" N, 97°46'52" E (roughly estimated)	monzogranite porphyry	IGS / Agilent 7900	3.68633	0.0927586	13.0001	77.0001	-0.00320669	3.99999	1.3779	0.077855	0.0340398	0.73415	100		-45.112	2950.7	3.61028	51.7525	307.026	237.186	67.1624	8.8822	3.75994	-0.0264568	0.678763	0.00107305	92.3754	±glassy MI		1.07305	20.7342
24Ja10MI21	Y8a qtz2 MI 30um***	Yulong area	31°21'30" N, 97°46'52" E (roughly estimated)	monzogranite porphyry	IGS / Agilent 7900	3.59078	0.0538834	13.0001	77.1157	-0.00573801	4.70381	0.844818	0.0784103	0.0305175	0.587747	100		-80.1367	713.339	3.00609	58.955	301.919	148.133	61.5699	8.64282	2.70271	-0.0339836	0.718219	-0.00291328	62.1523	±glassy MI
24Ja10MI18	Y8b qtz MI1 35um** shallow!	Yulong area	31°21'30" N, 97°46'52" E (roughly estimated)	monzogranite porphyry	IGS / Agilent 7900	3.28201	0.0748706	13.0001	77.5548	-0.00522473	4.65563	0.877008	0.0740884	0.0260597	0.460619	100		-64.0947	986.95	1.92306	25.1917	279.483	200.352	67.4399	6.72648	2.94188	0.0528651	0.640607	-0.00368744	55.7604	±glassy MI
24Ja10MI19	Y8b qtz MI2 40um**(*)	Yulong area	31°21'30" N, 97°46'52" E (roughly estimated)	monzogranite porphyry	IGS / Agilent 7900	3.324	0.0527144	13.001	77.4386	-0.00384366	4.65907	0.841074	0.0900352	0.0253917	0.571988	100		-49.8843	940.957	3.16932	29.7297	276.54	195.853	70.6234	7.35405	4.14925	0.0164772	0.600892	-0.00253556	54.6994	±glassy MI
24Ja10MI23	1007-988 qtz MI 23um**(*)	Yulong area	31°24'24" N, 97°43'52" E (roughly estimated)	monzogranite porphyry	IGS / Agilent 7900	3.8	0.0670842	13	78.383	-0.0111316	3.60258	0.440742	0.088355	0.0171012	0.612263	100		-165.245	-130.439	3.44624	1.01496	505.569	62.5186	65.5443	8.57141	4.48568	-0.0775456	0.56703	-0.00623277	42.8454
Abbreviations: MI, melt inclusion; BGI, Bavarian Geoinstitute (Bayreuth); IGS, Institute of Geological Sciences (Bern); n.a., not analyzed; ol, olivine; cpx, clinopyroxene; plag, plagioclase; kfs, K-feldspar; qtz, quartz.
Red values in parentheses signify limits of detection.
Italic and underlined values were used as internal standards for host subtraction.
Cells filled with a gray background suggest that the elements are compatible in the host mineral (i.e., Dmineral/melt>1), and that the values are less reliable if the D value is significantly higher than unity (e.g., MgO in ol-hosted MI's and CaO in cpx-hosted MI's).
Bold values signify fixed oxide contents for melt inclusions to achieve optimal host subtraction:
MgO, FeOt, ±CaO contents of some ol- and cpx-hosted melt inclusions were fixed at specific values based on whole-rock data, because they are very sensitive to imperfect host subtraction and could also be subjected to post-entrapment modifications;
for qtz-hosted crystallized melt inclusions that experienced significant Na loss, the Na2O content was fixed at 3.8 wt% based on EPMA and LA-ICP-MS analysis of qtz-hosted glassy melt inclusions in the Jianchuan rhyolite tuff samples;
for melt inclusions co-trapped with apatite, the average P2O5 content of pure melt inclusions from the same sample was used.
