# Supplementary material for: The gold content of mafic to felsic potassic magmas
Source: Nat Commun. 2024 Aug 14;15:6988. doi: 10.1038/s41467-024-51405-7 (PMC11324659; doi:10.1038/s41467-024-51405-7)
Supplement: Supplementary file 13 — Supplementary Data 10 [file 41467_2024_51405_MOESM13_ESM.xlsx]

## Sheet: Sheet1
Supplementary Data 10 Compositions of glassy melt inclusions (plus glass standards) analyzed by EPMA
Sample name	Sample type	SiO2	TiO2	Al2O3	FeOt	MnO	MgO	CaO	Na2O	K2O	P2O5	F	Cl	SO3	Total	Dry SiO2	H2Oby diff.	H2OFTIR	Correction factor	H2Ocalc.	S	Cl
		wt%	wt%	wt%	wt%	wt%	wt%	wt%	wt%	wt%	wt%	wt%	wt%	wt%	wt%	wt%	wt%	wt%	wt%	wt%	μg/g	μg/g
JC4M_qtzMI	qtz-hosted MI, Jianchuan rhyolite tuff	68.69	0.0448	11.4	0.4631	0.0353	0.0358	1.2354	3.5	3.82	b.d.l.	b.d.l.	0.0594	b.d.l.	89.2839	76.9344	10.7161	‒	1.39941	9.31669	‒	594
JC4M_qtzMI2	qtz-hosted MI, Jianchuan rhyolite tuff	70.62	0.0782	11.75	0.4719	0.0311	0.0421	0.8472	3.5	3.64	0.0429	b.d.l.	0.0824	0.0119	91.1177	77.5042	8.8823	‒	1.39941	7.48289	47.6	824
JC4N_qtzMI	qtz-hosted MI, Jianchuan rhyolite tuff	71.23	0.0911	12.32	0.561	0.0249	0.0465	0.6116	3.76	4.08	0.0442	b.d.l.	0.0679	0.0065	92.8438	76.7203	7.1562	‒	1.39941	5.75679	26	679
JC4O_qtzMI	qtz-hosted MI, Jianchuan rhyolite tuff	71.54	0.0887	12.49	0.4577	0.0456	0.0353	0.8346	3.95	3.99	b.d.l.	0.0275	0.0727	0.013	93.5452	76.4764	6.4548	‒	1.39941	5.05539	52	727
JC5N_qtzMI	qtz-hosted MI, Jianchuan rhyolite tuff	71.47	0.0647	12.35	0.5076	0.0353	0.0574	0.5349	3.65	3.9	b.d.l.	b.d.l.	0.0797	0.0173	92.667	77.1256	7.333	‒	1.39941	5.93359	69.2	797
JC5O_qtzMI	qtz-hosted MI, Jianchuan rhyolite tuff	70.93	0.059	12.02	0.4955	b.d.l.	0.019	0.5781	3.63	3.75	0.0178	b.d.l.	0.0746	0.0086	91.5826	77.4492	8.4174	‒	1.39941	7.01799	34.4	746
LS01_olMI1	ol-hosted MI, Vulcano basalt scoria	45.73	0.722	11.65	9.44	0.173	7.69	13.07	2.17	1.8	0.2035	b.d.l.	0.2817	0.4134	93.3437	48.991	6.6563	‒	1.4	5.2563	1653.6	2817
LS01_olMI2	ol-hosted MI, Vulcano basalt scoria	45.83	0.7227	11.87	9.14	0.1782	8.17	12.78	2.3	1.92	0.2408	b.d.l.	0.2839	0.4489	93.8846	48.8152	6.1154	‒	1.4	4.7154	1795.6	2839
CT00	in-house glass standard	75.62	0.0912	12.65	0.55	0.0654	0.0668	0.5511	3.94	4.52	0.058	b.d.l.	0.0394	b.d.l.	98.152	77.0438	1.848	0.12	1.728	0.12	‒	394
CT01	in-house glass standard	71.83	0.0769	11.94	0.4855	0.0363	0.0842	0.4505	3.44	4.07	0.0054	b.d.l.	0.0466	0.0162	92.4817	77.6694	7.5183	6	1.5183	6	64.8	466
CA09g1	in-house glass standard	57.55	0.404	17.34	2.12	0.1013	1.0545	4	4.55	1.66	0.2283	b.d.l.	0.2141	0.2957	89.518	64.2887	10.482	9.47718	1.00482	9.47718	1182.8	2141
CA09g2	in-house glass standard	57.85	0.3844	17.16	2.15	0.0827	0.9877	3.86	4.61	1.82	0.2486	b.d.l.	0.237	0.3139	89.7044	64.4896	10.2956	9.47718	0.81842	9.47718	1255.6	2370
CA10g1	in-house glass standard	60.57	0.2171	17.39	0.6591	0.059	0.2904	3.47	4.7	1.77	0.0688	b.d.l.	0.2091	0.0097	89.4133	67.7416	10.5867	9.22265	1.36405	9.22265	38.8	2091
CA10g2	in-house glass standard	60.42	0.2383	17.15	0.6029	0.0497	0.3067	3.29	4.71	1.79	0.039	b.d.l.	0.1919	0.0259	88.8145	68.0294	11.1855	9.22265	1.96285	9.22265	103.6	1919
b.d.l., below the detection limit.
