# Supplementary material for: The gold content of mafic to felsic potassic magmas
Source: Nat Commun. 2024 Aug 14;15:6988. doi: 10.1038/s41467-024-51405-7 (PMC11324659; doi:10.1038/s41467-024-51405-7)
Supplement: Supplementary file 14 — Source data [file 41467_2024_51405_MOESM14_ESM.xlsx]

## Sheet: Fig. 1 Insert K2O vs SiO2
	SiO2	K2O										Analysis	Sample name	SiO2	K2O		MI data	Si30	K39
whole-rock data														wt%	wt%		San Jose	58.64	3.659
Wozhong	53.8107	5.19609										21My18e06	WZ1a MI ol 42um***	53.9863	6.75068		San Jose	53.146	1.93
Two Buttes	49.8493	4.1729										21My18e07	WZ1b MI ol 30um***	54.8916	6.95262		San Jose	56.079	2.048
Feixian	50.269	2.48724										21My18f14	WZ10 MI ol 28um*** partly xx!	53.9292	5.82085		San Jose	55.495	2.082
Sihetun	51.9862	2.54179										21My18e10	WZ13a MI ol1 20um***	52.2722	6.98829		San Jose	57.028	2.594
Vulcano	48.871	2.26716										21My18e11	WZ13a MI ol2 20um***	52.742	7.2725		San Jose	54.321	2.017
Fangcheng	50.4996	1.37054										21My18f08	WZ14a MI ol 28um***	52.6026	5.94472		San Jose	53.071	1.767
Yixian	50.5743	1.33263										21My18e14	WZ17a MI ol 55um***	53.3838	6.45556		San Jose	54.231	2.291
SHP	50.5	2.1										21My18e15	WZ17b MI ol 25um***	52.5466	6.60686		San Jose	55.31	2.055
WP-STA1C	39.1203	1.7361										21My18e17	WZ17d MI ol 22um***	53.9808	6.31875		San Jose	55.402	2.129
West Eifel	42.6971	1.55153										21My18f06	WZ17e MI1 ol 25um**(*) sp incl?	54.1147	7.29475
Buell	42.7007	2.68032										21My18f07	WZ17e MI2 ol 28um***	52.3669	6.30367		Maipo	62.899	3.086
												22Fe23	WZ11 MI ol 75um***	53.8307	5.90967		Maipo	61.895	2.794
San Jose	61.04	1.99										22Fe23	WZ1b MI ol 60um***	54.568	6.59933		Maipo	60.905	2.217
Maipo	55.96	2.11										22Fe23	WZ6-1 MI ol 60um***	53.6345	6.84486		Maipo	60.823	2.215
Planchon	51.06	0.93										24Ja09MI33	WZ17 MI ol 40um***	53.6729	6.66199		Maipo	61.022	2.208
Los Hornitos	55.63	0.91										24Ja09MI34	WZ14 MI ol 55um** not finished!	55.312	6.87791
Antuco	50.9	0.69										24Ja09MI35	WZ13 MI ol 30x60um*** long!	55.0367	7.37366		Planchon	55.002	1.437
Llaima	52.3	0.74										21My18e08	WZ1c MI1 cpx 28um**(*)	54.6746	6.35565		Planchon	52.939	1.728
Villarrica	50.05	0.56										21My18e09	WZ1c MI2 cpx 35um***	53.067	5.8002		Planchon	49.327	0.778
Manus Basin	51.54	0.32										21My18e12	WZ13b MI1 cpx 55um***	54.1139	5.98877		Planchon	52.461	1.064
												21My18e13	WZ13b MI2 cpx 20um***	53.8642	5.96068		Planchon	52.961	1.165
												21My18f09	WZ14b MI cpx1 matrix 28um***	55.5536	4.57471		Planchon	51.075	0.93
												21My18f11	WZ14b MI2 cpx2 matrix 20um**	54.72	6.20998		Planchon	51.818	0.833
												21My18f12	WZ14c MI1 cpx 40um***	55.1133	6.13361		Planchon	52.802	1.09
												21My18f13	WZ14c MI2 cpx 35um**	55.1457	6.66493		Planchon	47.73	0.648
												21My18e16	WZ17c MI cpx 32um**(*)	55.1329	6.56068		Planchon	47.45	0.639
												22Fe23	WZ1a MI cpx 70um**	53.91	7.38442		Planchon	53.106	1.178
												24Ja09MI36	WZ13 MI cpx1 70um***	54.7994	6.42373		Planchon	53.756	1.371
												24Ja09MI37	WZ13 MI cpx2 40um***	54.3124	7.27805		Planchon	53.959	1.345
												21My18g10	2B-1a MI1 ol 18um***	50.1807	4.82045		Planchon	52.054	0.929
												21My18g11	2B-1a MI2 ol 16um**	52.3604	5.62881		Planchon	53.121	1.179
												21My18g12	2B-1b MI ol 20um**(*)	52.1302	4.73786		Planchon	52.039	1.171
												21My18f15	2B-7a MI1 ol 18um*(*) too deep!	49.3759	3.51441		Planchon	51.1	0.945
												21My18f16	2B-7a MI2 ol 17um**(*)	51.134	4.50865		Planchon	52.947	1.196
												21My18g06	2B-7c MI1 ol 30um***	50.4559	4.52711		Planchon	50.54	0.789
												21My18g07	2B-7c MI2 ol 28um***	49.9562	4.62367		Planchon	51.115	0.93
												21My18g09	2B-7e MI ol 32um***	51.8446	5.24289		Planchon	51.363	0.946
												22Fe23	2B-7d MI ol 33um***	51.3594	4.83161		Planchon	50.484	0.818
												24Ja09MI38	2B-1 MI ol 45um**(*) exploded!	50.1047	3.16431		Planchon	50.712	0.882
												21My18h06	2B-5a MI1 cpx 30um**(*)	55.8477	5.25436		Planchon	49.125	0.748
												21My18h07	2B-5a MI2 cpx 45um***	55.5739	5.53372		Planchon	54.994	1.466
												21My18h08	2B-5b MI1 cpx 35um***	55.2507	7.26789		Planchon	48.608	0.622
												21My18f17	2B-7b MI small cpx 35um***	54.6062	5.96858		Planchon	54.705	1.473
												21My18g08	2B-7d MI cpx 55um**(*)	55.5879	5.06326		Planchon	53.996	1.515
												22Fe23	2B-7c MI cpx 70um***	54.4902	6.27682		Planchon	53.096	1.187
												24Ja09MI39	2B-1 MI cpx 50um***	54.7527	4.71969
												21My18i09	FX3a MI2 ol 15um***	54.8441	2.5563		Los Hornitos	49.892	1.109
												21My18i12	FX3c MI1 ol 25um***	47.9779	2.8611		Los Hornitos	50.175	0.928
												21My18i13	FX3c MI2 ol 20um**	51.0054	3.8302		Los Hornitos	50.34	0.957
												21My18i14	FX3d MI ol 26um***	50.2114	2.97804		Los Hornitos	50.05	1.058
												21My18i15	FX3e MI ol 20um**(*)	47.4721	2.58663		Los Hornitos	49.885	1.033
												21My18i06	FX7 MI1 ol 20um***	49.9859	3.3317		Los Hornitos	50.397	1.113
												22Fe23	FX2 MI ol 35um**(*)	48.3987	2.56527		Los Hornitos	49.75	1.074
												22Fe23	FX3 MI ol 35um**(*) long! exploded!	49.7599	2.6113		Los Hornitos **	50.17	0.994
												21My18j06	SHT4b MI ol 30um***	47.4241	2.71112
												21My18j08	SHT4c MI ol 35um***	55.5313	2.85179		Antuco	53.292	0.928
												21My18j11	SHT4e MI ol 32um***	42.8589	2.88127		Antuco	55.156	1.611
												21My18j15	SHT10c MI1 ol 35um*** cotrapped sp!	50.2471	2.59181		Antuco	54.108	0.715
												21My18j16	SHT10c MI2 ol 45um*** cotrapped sp?	53.5603	2.56856		Antuco	53.248	0.772
												21My18h10	SHT27a MI ol 26um***	52.0181	2.05179		Antuco	53.789	1.183
												21My18h11	SHT27b MI1 ol 35um***	58.5354	2.29647		Antuco	57.94	1.308
												21My18h12	SHT27b MI2 ol 30um***	56.0159	2.009		Antuco	48.583	0.757
												22Fe23	SHT4 MI ol 60um***	49.7572	2.68652		Antuco	57.492	1.255
												22Fe23	SHT27 MI ol 110um****	53.9227	1.92316		Antuco	54.27	0.986
												21My18j10	SHT4d MI cpx matrix? 30um**(*)	49.8434	1.91917		Antuco	53.758	1.082
												21My18j14	SHT10b MI cpx 28um***	51.6372	2.63376		Antuco	59.273	1.674
												21My18k06	SHT10d MI small cpx 35um***	52.4508	2.96526		Antuco	53.176	1.239
												24Ja09MI40	LS01 ol1 pure MI 90um	50.2423	2.17152
												24Ja09MI42	LS01 ol1 MI1 58um***	49.5675	2.03329		Llaima	57.633	1.352
												24Ja09MI43	LS01 ol1 MI2 90um***	47.2395	2.18033		Llaima	56.037	1.165
												24Ja09MI44	LS01 ol1 MI3 140um***	47.1143	2.07467		Llaima	56.63	1.248
												24Ja09MI45	LS01 ol3 MI 60um***	47.2901	1.81498		Llaima	55.207	1.192
												24Ja09MI46	LS01 ol4 MI1 70um***	45.6097	2.11358		Llaima	55.812	1.067
												24Ja09MI47	LS01 ol4 MI2 90um***	46.355	2.10134		Llaima	53.759	0.803
												21My18l10	FC22a MI ol 20um***	48.5474	1.45767		Llaima	54.444	0.955
												21My18l11	FC22b MI ol 25um**(*)	47.8418	2.27959		Llaima	54.793	1.11
												21My18l13	FC22c MI2 ol 15um***	44.4671	1.6477		Llaima	55.114	1.108
												21My18l14	FC22c MI3 ol 30um**(*) crack!	47.1652	1.2774		Llaima	55.361	1.064
												21My18l15	FC22d MI ol 20um***	45.9847	1.85839		Llaima	54.937	1.122
												21My18l07	FC33a MI ol 28um***	44.0385	2.7387		Llaima	54.968	1.144
												22Fe23	FC22a MI1 ol 50um***	46.5327	1.42857
												22Fe23	FC22a MI2 ol 70um***	44.5237	1.7206		Villarrica	55.693	0.856
												22Fe23	FC22b MI1 ol 50um**(*) exploded!	46.0662	1.37442		Villarrica	59.873	1.149
												22Fe23	FC22b MI2 ol 45um**(*) exploded!	45.8144	1.30354		Villarrica	55.372	1.007
												21My18m08	FC5 MI1 cpxphen 18um***	47.4388	4.03861		Villarrica	57.371	0.99
												21My18m09	FC5 MI2 cpxphen 20um***	45.8685	4.31437		Villarrica	61.452	0.959
												21My18l08	FC33b MI1 cpx 17um**(*)	50.3391	3.8628		Villarrica	59.505	2.254
												21My18l09	FC33b MI2 cpx 32um***	43.8166	3.18484		Villarrica	59.117	1.244
												21My18k07	YX1a MI ol 28um***	52.3206	1.53503		Villarrica	53.656	0.946
												21My18k09	YX1c MI ol 27um***	50.9009	1.20658		Villarrica	57.346	1.08
												21My18k11	YX1d MI ol 30um***	51.9037	1.10601		Villarrica	54.738	0.653
												21My18k12	YX1e MI ol 20um***	49.9745	1.44343		Villarrica	54.427	0.632
												21My18k13	YX1f MI1 ol 37um***	51.4109	0.971129		Villarrica	55.509	0.455
												21My18k14	YX1f MI2 ol 30um**(*)	49.7764	1.04362		Villarrica	54.672	1.005
												21My18k16	YX1g MI ol 40um*** decrep!	51.9257	0.996054		Villarrica	53.919	0.919
												21My18l06	YX1h MI ol 30um***	53.7365	1.31594		Villarrica	54.04	0.95
												22Fe23	YX1a MI ol 80um***	51.814	1.14442		Villarrica	53.995	0.882
												22Fe23	YX1b MI ol 65um***	49.7296	1.23446		Villarrica	53.22	0.827
												22Fe23	YX1d MI ol 70um***	49.5603	1.0119		Villarrica	52.068	0.873
												21My18n12	SHP3a MI ol 35um****	50.6495	2.47922		Villarrica	53.448	0.718
												21My18n14	SHP3b MI1 ol 32um***	47.742	2.5895		Villarrica	48.457	0.43
												21My18n16	SHP3c MI ol 40um	48.58	2.48274		Villarrica	48.841	0.45
												22Fe23	SHP3 MI ol 35um**(*) long!	48.9474	2.49004		Villarrica	49.187	0.437
												21My18m10	WP-STA1C-1 MI ol 35um**(*)	35.6523	2.30225		Villarrica	50.737	0.568
												21My18m11	WP-STA1C-2 MI ol 25um**(*) decrep!	29.0735	2.30643		Villarrica	48.57	0.357
												21My18m13	WP-STA1D-1 MI ol 25um***	31.9212	1.64355		Villarrica	52.048	0.815
												22Fe23	WP-STA1C MI ol 33um***	38.5258	3.60883		Villarrica	50.66	0.692
												22Fe23	WP-STA1D MI ol 35um***	38.6091	2.36534
												24Ja09MI48	WA01 ol1 MI 32um**(*)	42.8348	1.24011
												24Ja09MI50	WA01 ol2 MI 45um**	42.4553	0.863108
												24Ja09MI54	BA28 cpx2 MI 70um***	41.1463	2.52247
												21My18m15	Buell1 MI ol 30um***	40.434	2.66743
												21My18m16	Buell2a MI1 ol 22um**(*)	50.23	2.45895
												21My18m17	Buell2a MI2 ol 20um***	44.3092	2.62976
												21My18n06	Buell2b MI ol 20um***	40.7162	2.42234
												21My18n07	Buell2c MI1 ol 24um**(*)	42.8825	2.67569
												21My18n08	Buell2c MI2 ol 28um*(*) decrep!	44.6692	2.76354
												21My18n09	Buell2d MI ol 32um***	42.346	3.02174
												21My18n10	Buell2e MI1 ol 20um** decrep!	46.1144	2.88864
												22Fe23	Buell2-1 MI ol 33um***	40.6511	3.04845
												22Fe23	Buell2-2 MI ol 30um***	42.2392	2.8425

## Sheet: Fig. 3 Metal, S, Cl and fO2
	Wozhong	Two Buttes	Feixian	Sihetun	Vulcano	Fangcheng	Yixian	SHP3	WP-STA	West Eifel	Buell2		San Jose	Maipo	Planchon	Los Hornitos	Antuco	Llaima	Villarrica	Manus
	1	2	3	4	5	6	7	8	9	10	11	12	13	14	15	16	17	18	19	20
	2.28045	4.68783	5.40186	3.54562		2.7418	5.11996	3.04393	8.18822		5.97366		2.08333	1.3	3.58333	1.91429	1.77273	3.05	3.25	3.979
mean S	3011.54	2617.75	3245.19	1810.99		2739.3	2233.17	4180.45	3479.83		3699.58		2500.75	2525.88	858.5	2090.38	1185.85	604	1131.38				LOD
std S	815.012	842.455	713.334	980.623		672.959	596.69	548.457	1418.62		897.412		1038.02	410.811	278.472	276.643	199.823	473.156	838.312
mean fO2	2.34361	3.10508	1.76529	2.02589		2.49749	2.59976	2.10336	1.80775		1.91497		1.79864	2.03211	1.53361	2.31937	1.52723	1.58585	1.72787
std fO2	0.535712	0.536192	0.604119	0.52521		0.272331	0.307189	0.165214	0.121352		0.268214		0.205285	0.152957	0.209975	0.140704	0.18698	0.377196	0.198528
Au in olMI	2.87625	3.28871	5.40186	5.21261	3.4203	2.86892	4.5593	3.04393	8.18822	3.39192	5.97366		2	2.1	1.3	2.2	1.3	5.3	4.8	3.9
	2.21846	6.08694		1.87862	2.98632	2.14906	6.50967			2.43536			1.5	1.2	5.5	1.9	1.1	2.3	1.7	3.2
	2.6731				1.46097	3.9696	4.29092						4.5	0.6	4.3	2.3	2.8	2.7		3.3
	1.92293				2.01875	1.97963							1.4		3.5	3.5	1.2	1.9		4.73
	1.71152				2.91124								1.3		4.4	0.6	1.7			5.2
					3.82534								1.8		2.5	1.7	2.1			3.84
					2.34826											1.2	1.3			4.34
																	1.4			4.1
																	1.4			3.63
																	1.9			3.55
																	3.3
Au in cpxMI	3.82289	3.33334								8.14169
	3.02187	1.9671
Au/Cu olMI	3.77131	10.6781	26.9441	79.7201	21.3212	78.1947	11.1638	4.55256	130.257	9.30312	25.2538		50.5051	46.1538	7.47126	23.4792	6.10329	32.9193	26.6667	24.5283
	2.53532	12.7972		30.3134	23.6922	36.4547	86.8593			2.45646			35.9712	24.6407	36.9128	19.2698	14.9457	19.6581	10.4938	28.0702
	3.16983				11.6206	80.6528	60.4752						14.0187	10.6952	32.8244	24.5464	33.4129	14.4385		29.4643
	0.825599				16.6587	50.6701							23.1023		23.1788	41.0317	14.9254	10.3825		43.7963
	1.57211				22.3776								27.2537		26.0355	7.47198	17.5439			29.3785
					29.1565								35.7853		25.2525	23.2877	24			38.1331
					18.3147											13.6054	17.8082			42.3002
																	17.0109			37.963
																	16.8472			42.4115
																	25.266			35.4362
																	37.1204
Au/Cu in cpxMI	1.63062	8.82764								398.054
	7.02843	9.88659
Au/Cu	26.3876	22.998								23.7197
Cu based	20.3528	42.566								17.0305
on	24.5239
Cu-rich	17.6415
SI's	15.7021
Au/Cu in cpxMI	35.0724	23.3101								56.9349
	27.7236	13.756
S in olMI	2691.17	2817.44	2857.51	2495.64	1894.92	2905.6	2143.15	3574.24	3099.15	658.862	2461.99		1951	1844	1261	2417	1176	820	1256
	2689.92	1708.06	3208.76	2197.8	1678.04	3808.99	1012.87	3812.6	3647.44		4026.27		1724	2245	788	2445	965	194	3213
	2340.01	1929.67	4458.14	1717.87	1588.29	3144.95	2333.55	5003.66	4222.75		4673.71		5539	2622	749	2428	906	226	1100
	4296.96	3935.5	2431.85	1953.45	1686.01	2647.78	3550.08	4331.29	5359.33		4420.2		994	2340	1014	2040	1292	1255	548
	4372.19	3231.41	3832.86	1904.89	1486.93	3550.66	2178.1		1070.5		4455.48		2198	2595	1032	1929	1154	565	770
	3807.37	2780.29	3960.85	1013.53	1626.78	2691.4	2739.62				1796.75		2658	3093	1298	1707	1235	255	814
	2372.54	2596.51	2370.05	4658.78	1497.54	2748.72	2039.96				4196.91		2770	2316	511	1894	1561	1406	298
	2937.92	2614.48	2841.48	1705.69		2588.1	2012.02				4030.47		2513	3152	820	1863	955	111	1052
	3332.8	1947		1964.47		1557	2083.99				3847.66		2623		704		1110
	1956.2	2637.53		1376.73		2548.19	2627.45				3086.37		1941		408		1223
	3318.18						1844.09						2573				1276
	1889.39												2525				1008
	2346.07																1555
	3292.42
	3291.29
	2296.81
	4127.31
	3153.99	1807.25		1094.5		1828.25				2195.11
	2130.77	977.976		840.37		3757.31
	2408.98	4122.31		619.179		1738.31
	3962.67	3122.64				2834.99
	2196.8	2051.23
	1501.8	3966.19
	4128.61	2256.21
	2327.46
	3441.66
	2654.45
	4011.58
	4057.5
fO2 V-in-ol	2.72186	1.79937	0.850067	2.22283	3.90527	2.25964	2.23831	2.31534	1.97254	3.02111	2.15443		2.05975	1.94663	1.69208	2.15697	1.40023	1.50719	2.05706
	2.23826	2.84207	2.23992	2.22411	3.11218	2.48122	2.56197	2.08245	1.76687	2.82261	1.88339		1.4301	2.15274	1.42139	2.11029	1.31035	0.82931	1.89688
	1.60805	3.26381	1.76193	2.44756	2.6119	2.27077	2.3933	1.91228	1.68384		1.64297		1.74441	2.11226	1.84819	2.38027	1.51303	1.61981	1.54081
	2.7002	3.68208	1.08135	2.67136	2.50859	2.32501	3.04161				2.19781		1.83548	2.01671	1.65433	2.36402	1.74726	1.83065	1.52125
	2.38558	3.73832	2.22203	2.27719	3.75521	2.60784	2.6691				1.85153		1.79711	2.19575	1.36005	2.3137	1.48518	1.48198	1.6962
	2.7815	3.07386	2.43645	2.02211	3.58644	3.04046	2.69128				2.28051		2.06249	2.1099	1.67916	2.47911	1.44659	1.33409	1.4988
	2.39574	3.0282		1.2393	3.3687		3.03243				1.86658		1.95532	1.67765	1.06112	2.53465	1.75426	1.97687	1.93831
	2.85701	3.26473		1.10266			2.1701				1.44252		2.00694	2.04527	1.53225	2.21595	1.43759	2.10693	1.67369
	2.22116	3.25334											1.45739		1.45747		1.60021
	0.912325												1.75473		1.63007		1.24097
	2.94887												1.87153				1.34495
	2.25147												1.60848				1.68734
	2.44492																1.88602
	3.25138
fO2 ol-sp	2.99324	2.52438		1.53012		2.3874	1.67274		1.86709
	2.30609	2.66566		1.49721			1.74265		2.27729
	2.25231	1.73399		1.9243			2.14569		3.4556
	3.31593	3.64242		1.84433			1.24033		2.92795
	2.74047			1.69078			2.4744
	2.9713						1.23459
Ag in olMI	123.871	89.437	101	76.7811	86.4758	45.4657	83.7287	67.9828	289.064	50.2368	58.588		15	79	73	47	79	62	61	40
	68.8795	100.143		62.3118	77.0314	39.8727	99.3855		79.9585		64.6416		56	59	69	52	64	50	36	30
	75.6209				69.0779	32.3928	64.6272						84	61	68	59	65	62	57
	75.659				62.0283								8.9	55	74	70	55	34
	63.7758				59.2052								69	43	68	46	53	54
	67.0064				80.1935								86	32	100	22	69	68
					73.1555								67		46	39	53	60
													52			24	63	53
													45				36
																	59
																	63
																	44
																	42
Cl in olMI	3014.14	1788.87	867.706	713.1	3071.39	1711.69	710.575	561.398	298.627	177.813	1353.87		1312	1290	938	1120	584	609	901
	2797.45	1407.04	616.793	540.617	2592.93	1986.54	1621.26				1053.93		1470	1240	972	1135	562	649	633
	2926.93	1835.95		525.763	2764.18	1575.69	723.838				908.208		1371	1180	881	1067	573		338
	5738.74				2862.49	1572.27	952.178						1343	1180	833		1053		432
	4437.32				2883.99		613.291						1325	1130	557		1348		664
	2932.34				3230.64								1361		698		1444		664
	2906.44				3208.19								1380		970		784		645
	4179.32														940				508
	2738.26														994				730
	3291.65														982				472
	3138.69														937
	3219.58														933
	3256.43														970
	2942.81
	3406.48
	1605.48
	3046.04

## Sheet: Fig. 4 fO2 vs S content
	P (GPa)	T (°C)	ΔFMQ		S (wt%)		comments
Jugo et al. (2005) primitive basalt
26	1.1	1315	3.82		1.28		sulfate melt saturated
30A	1.2	1315			1.34		sulfate melt saturated
30B	1.2	1315	2.59		1.52		sulfate melt saturated
34	1.2	1315	1.85		1		sulfate melt saturated
35A	1.2	1315	2.41		1.6		sulfate melt saturated
50	1	1325	2.22		1.62		sulfate melt saturated
52A	1	1300	2.7		1.8		sulfate melt saturated
56A	1	1300	2.46		1.15		sulfate melt saturated
56B	1	1300	2.5		1.26		sulfate melt saturated
27	1.1	1315	-1.12		0.11		sulfide melt saturated
35B	1.2	1315	-2.89		0.15		sulfide melt saturated
52B	1	1300	-2.87		0.16		sulfide melt saturated
54A	1	1300	-1.5		0.11		sulfide melt saturated
54B	1	1300	-1.54		0.11		sulfide melt saturated
CJ09	1.5	1200	0.234841		0.095792		sulfide melt saturated
CJ11	1.5	1300	0.1		0.12124		sulfide melt saturated
CJ16	1.5	1300	0.3		0.0888067		sulfide melt saturated
CJ17	1.5	1300	2		0.424773		sulfide melt saturated
CJ19	1.5	1300	1.1		0.166873		sulfide melt saturated
CJ20	1.5	1300	1.1		0.121627		sulfide melt saturated
CJ21	1.5	1300	1.78825		0.619048		sulfide melt saturated
CJ22	1.5	1300	1.9		0.399829		sulfide melt saturated
CJ23	3	1300	1.79008		1.344		sulfide melt saturated
CJ24	3	1400	1.51972		0.5551		sulfide melt saturated
Wozhong			2.40845	0.566696	0.302109	0.0772019
Two Buttes			3.10508	0.536192	0.261979	0.0626982
Feixian			1.76529	0.604119	0.324519	0.0713334
Sihetun			2.02589	0.52521	0.209888	0.093789
Vulcano			3.26404	0.505169	0.163693	0.0128204
Fangcheng			2.49749	0.272331	0.281914	0.0583008
Yixian			2.59976	0.307189	0.223317	0.059669
SHP3			2.10336	0.165214	0.418045	0.0548457
WP-STA			1.80775	0.121352	0.347983	0.141862
West Eifel			2.92186	0.0992474	0.0658862	0
Buell2			1.91497	0.268214	0.369958	0.0897412
San Jose			1.79864	0.205285	0.229914	0.0834809
Maipo			2.03211	0.152957	0.228664	0.0530954
Planchon			1.53361	0.209975	0.0778476	0.0305646
Los Hornitos			2.31937	0.140704	0.226525	0.0327992
Antuco			1.52723	0.18698	0.109959	0.0331401
Llaima			1.58585	0.377196	0.0428909	0.0321
Villarrica			1.72787	0.198528	0.0672889	0.0649942

## Sheet: Fig. 6 Au+Cu evolution
Analysis	Sample		SiO2	Au	Ag	Au/Cu	Reference	Remarks								Numerical models
	Manus Basin, SW Pacific															SiO2	Au	Au	Ag	Ag	Au/Cu	Au/Cu	Au	Au	Ag	Ag	Au/Cu	Au/Cu	Au	Au	Ag	Ag	Au/Cu	Au/Cu
	MD6		73.68	1.47		84.4828	Sun et al. (2004)										100%F	100%E	100%F	100%E	100%F	100%E	100%F	100%E	100%F	100%E	100%F	100%E	100%F	100%E	100%F	100%E	100%F	100%E
	MD39		72.55	1.06		54.6392	Sun et al. (2004)									52.2857	2	2	70	70	20	20	2	2	70	70	20	20	2	2	70	70	20	20
	87DR-I		73.53	3.7		231.25	Sun et al. (2004)									52.3664	2.0202	2.0202	70.7071	70.7071	20	20	2.0202	2.0202	70.7071	70.7071	20	20	2.0202	2.0202	70.7071	70.7071	20	20
	87DR-III		73.53	3.81		208.197	Sun et al. (2004)									52.4471	2.04082	2.04082	71.4286	71.4286	20	20	2.04082	2.04082	71.4286	71.4286	20	20	2.04082	2.04082	71.4286	71.4286	20	20
	MD28		67.76	1.35		68.8776	Sun et al. (2004)									52.5281	2.06186	2.06186	72.1649	72.1649	20	20	2.06186	2.06186	72.1649	72.1649	20	20	2.06186	2.06186	72.1649	72.1649	20	20
	MD65		67.53	0.92		48.6772	Sun et al. (2004)									52.6095	2.08333	2.08333	72.9167	72.9167	20	20	2.08333	2.08333	72.9167	72.9167	20	20	2.08333	2.08333	72.9167	72.9167	20	20
	MD114		67.14	3.31		117.794	Sun et al. (2004)									52.6914	2.10526	2.10526	73.6842	73.6842	20	20	2.10526	2.10526	73.6842	73.6842	20	20	2.10526	2.10526	73.6842	73.6842	20	20
	MD28B†		66.38	0.79		39.3035	Sun et al. (2004)									52.774	2.12766	2.12766	74.4681	74.4681	20	20	2.12766	2.12766	74.4681	74.4681	20	20	2.12766	2.12766	74.4681	74.4681	20	20
	MD36		64.4	2.02		78.9062	Sun et al. (2004)									52.8575	2.15054	2.15054	75.2688	75.2688	20	20	2.15054	2.15054	75.2688	75.2688	20	20	2.15054	2.15054	75.2688	75.2688	20	20
	MD53A-I		64.49	4.22		137.459	Sun et al. (2004)									52.942	2.17391	2.17391	76.087	76.087	20	20	2.17391	2.17391	76.087	76.087	20	20	2.17391	2.17391	76.087	76.087	20	20
	MD53A-II		64.49	4.37		135.714	Sun et al. (2004)									53.0277	2.1978	2.1978	76.9231	76.9231	20	20	2.1978	2.1978	76.9231	76.9231	20	20	2.1978	2.1978	76.9231	76.9231	20	20
	MD53A-III		64.49	2.13		75.5319	Sun et al. (2004)									53.1147	2.22222	2.22222	77.7778	77.7778	20	20	2.22222	2.22222	77.7778	77.7778	20	20	2.22222	2.22222	77.7778	77.7778	20	20
	MD36B†		60.19	0.51		14.4886	Sun et al. (2004)									53.2032	2.24719	2.24719	78.6517	78.6517	20	20	2.24719	2.24719	78.6517	78.6517	20	20	2.24719	2.24719	78.6517	78.6517	20	20
	MD53B		60.35	1.33		38.4393	Sun et al. (2004)									53.2933	2.27273	2.27273	79.5455	79.5455	20	20	2.27273	2.27273	79.5455	79.5455	20	20	2.27273	2.27273	79.5455	79.5455	20	20
	MD7		57.42	7.42		31.7094	Sun et al. (2004)									53.3853	2.29885	2.29885	80.4598	80.4598	20	20	2.29885	2.29885	80.4598	80.4598	20	20	2.29885	2.29885	80.4598	80.4598	20	20
	86DR		56.01	7.51		38.1218	Sun et al. (2004)									53.4792	2.32558	2.32558	81.3953	81.3953	20	20	2.32558	2.32558	81.3953	81.3953	20	20	2.32558	2.32558	81.3953	81.3953	20	20
	MD101A		52.47	4.73		43.7963	Sun et al. (2004)									53.5753	2.35294	2.35294	82.3529	82.3529	20	20	2.35294	2.35294	82.3529	82.3529	20	20	2.35294	2.35294	82.3529	82.3529	20	20
	MD101B		52.47	5.2		44.4444	Sun et al. (2004)									53.6736	2.38095	2.38095	83.3333	83.3333	20	20	2.38095	2.38095	83.3333	83.3333	20	20	2.38095	2.38095	83.3333	83.3333	20	20
	MD3-I		52.08	3.84		38.1331	Sun et al. (2004)									53.7744	2.40964	2.40964	84.3373	84.3373	20	20	2.40964	2.40964	84.3373	84.3373	20	20	2.40964	2.40964	84.3373	84.3373	20	20
	MD3-II		52.08	4.34		42.3002	Sun et al. (2004)									53.8778	2.43902	2.43902	85.3659	85.3659	20	20	2.43902	2.43902	85.3659	85.3659	20	20	2.43902	2.43902	85.3659	85.3659	20	20
	MD38†		50.6	4.1		37.963	Sun et al. (2004)									53.984	2.46914	2.46914	86.4198	86.4198	20	20	2.46914	2.46914	86.4198	86.4198	20	20	2.46914	2.46914	86.4198	86.4198	20	20
	MD3		51.96	3.63	40	42.4115	Jenner et al. (2010)									54.093	2.5	2.5	87.5	87.5	20	20	2.5	2.5	87.5	87.5	20	20	2.5	2.5	87.5	87.5	20	20
	MD101		51.54	3.55	30	35.4362	Jenner et al. (2010)									54.2052	2.53165	2.53165	88.6076	88.6076	20	20	2.53165	2.53165	88.6076	88.6076	20	20	2.53165	2.53165	88.6076	88.6076	20	20
	DR86		55.47	5.28	60	29.3219	Jenner et al. (2010)									54.3206	2.5641	2.5641	89.7436	89.7436	20	20	2.5641	2.5641	89.7436	89.7436	20	20	2.5641	2.5641	89.7436	89.7436	20	20
	MD7A		58.44	5.81	80	21.2571	Jenner et al. (2010)									54.4394	2.5974	2.5974	90.9091	90.9091	20	20	2.5974	2.5974	90.9091	90.9091	20	20	2.5974	2.5974	90.9091	90.9091	20	20
	MD76		59.81	6.78	80	24.5634	Jenner et al. (2010)									54.5617	2.63158	2.63158	92.1053	92.1053	20	20	2.63158	2.63158	92.1053	92.1053	20	20	2.63158	2.63158	92.1053	92.1053	20	20
	MD8		60.81	1.1	20	39.6111	Jenner et al. (2010)									54.6878	2.66667	2.66667	93.3333	93.3333	20	20	2.66667	2.66667	93.3333	93.3333	20	20	2.66667	2.66667	93.3333	93.3333	20	20
	MD53		60.47	1.33	20	37.1716	Jenner et al. (2010)									54.8177	2.7027	2.7027	94.5946	94.5946	20	20	2.7027	2.7027	94.5946	94.5946	20	20	2.7027	2.7027	94.5946	94.5946	20	20
	MD65		67.36	0.63	20	34.7874	Jenner et al. (2010)									54.9517	2.73973	2.73973	95.8904	95.8904	20	20	2.73973	2.73973	95.8904	95.8904	20	20	2.73973	2.73973	95.8904	95.8904	20	20
	MD28		66.28	0.79	20	43.264	Jenner et al. (2010)									55.0899	2.77778	2.77778	97.2222	97.2222	20	20	2.77778	2.77778	97.2222	97.2222	20	20	2.77778	2.77778	97.2222	97.2222	20	20
	MD36		69.37	0.69	30	32.5165	Jenner et al. (2010)									55.2324	2.8169	2.8169	98.5915	98.5915	20	20	2.8169	2.8169	98.5915	98.5915	20	20	2.8169	2.8169	98.5915	98.5915	20	20
	MD114		65.49	1	30	29.9491	Jenner et al. (2010)									55.3794	2.85714	2.85714	100	100	20	20	2.85714	2.85714	100	100	20	20	2.85714	2.85714	100	100	20	20
	DR87		72.93	below detection limit	30		Jenner et al. (2010)									55.5311	2.89855	2.89855	101.449	101.449	20	20	2.89855	2.89855	101.449	101.449	20	20	2.89855	2.89855	101.449	101.449	20	20
	MD6		76.07	0.81	30	48.0998	Jenner et al. (2010)									55.6876	2.94118	2.94118	102.941	102.941	20	20	2.94118	2.94118	102.941	102.941	20	20	2.94118	2.94118	102.941	102.941	20	20
	87DR-II		73.53	73.5		4152.54	Sun et al. (2004)									55.8491	2.98507	2.98507	104.478	104.478	20	20	2.98507	2.98507	104.478	104.478	20	20	2.98507	2.98507	104.478	104.478	20	20
	MD3-III		52.08	31.3		300.672	Sun et al. (2004)									56.0157	3.0303	3.0303	106.061	106.061	20	20	3.0303	3.0303	106.061	106.061	20	20	3.0303	3.0303	106.061	106.061	20	20
	Bingham Canyon, SW USA	Host														56.1877	3.07692	3.07692	107.692	107.692	20	20	3.07692	3.07692	107.692	107.692	20	20	3.07692	3.07692	107.692	107.692	20	20
04_18a04	41 - Latite	Cpx	60.8643		240		Grondahl and Zajacz (2017)									56.3651	3.125	3.125	109.375	109.375	20	20	3.125	3.125	109.375	109.375	20	20	3.125	3.125	109.375	109.375	20	20
04_18a06	41 - Latite	Cpx	63.1591		149.366		Grondahl and Zajacz (2017)									56.5481	3.16359	3.16352	110.93	110.929	20.3828	20.3808	3.01784	3.02043	110.625	110.622	19.5408	19.5545	1.23172	1.62445	104.986	105.104	8.76653	11.4923
04_18a07	41 - Latite	Cpx	60.0115		180		Grondahl and Zajacz (2017)									56.7369	3.14508	3.14515	111.571	111.563	22.9914	22.7539	2.22523	2.34425	109.359	109.374	16.8773	17.5025	0.00310828	0.401529	74.7463	79.669	0.0474561	4.76425
07_15a06	41 - Latite	Cpx	64.7217	2.9	98.7282	29.1768	Grondahl and Zajacz (2017)									56.9316	3.126	3.12585	112.22	112.187	26.035	25.1869	1.62609	1.90405	108.076	108.116	14.524	16.1837	6.57833e-06	0.225958	52.8725	63.9961	0.000221906	3.81828
07_15a08	41 - Latite	Cpx	59.6687	3.5	123.354	53.3909	Grondahl and Zajacz (2017)									57.1325	3.10635	3.1056	112.878	112.798	29.6016	27.6827	1.17718	1.59447	106.778	106.848	12.4523	15.2716	1.15906e-08	0.155634	37.1543	53.3677	8.91246e-07	3.45428
07_15a10	41 - Latite	Cpx	63.885	1.7	120.534	15.4289	Grondahl and Zajacz (2017)									57.3396	3.08614	3.08438	113.546	113.395	33.8003	30.2445	0.843921	1.36476	105.465	105.571	10.635	14.6089	1.68712e-11	0.117723	25.9348	45.6844	3.05648e-09	3.27029
07_15a11	41 - Latite	Cpx	64.9196	4.1	106.495	45.6621	Grondahl and Zajacz (2017)									57.5531	3.06537	3.06216	114.225	113.976	38.7672	32.8757	0.598889	1.18742	104.139	104.284	9.0469	14.1105	2.01255e-14	0.0939989	17.9811	39.8695	8.89577e-12	3.16578
07_15a15	41 - Latite	Cpx	60.8415		181.551		Grondahl and Zajacz (2017)									57.7731	3.04405	3.03892	114.914	114.54	44.6719	35.5799	0.420525	1.0463	102.8	102.988	7.66459	13.7262	1.95094e-17	0.0777443	12.3814	35.3143	2.18334e-14	3.10372
07_15a16	41 - Latite	Cpx	58.9576		88.8418		Grondahl and Zajacz (2017)									57.9999	3.0222	3.01466	115.615	115.085	51.7285	38.3611	0.292043	0.931268	101.449	101.682	6.46623	13.4249	1.52333e-20	0.0659041	8.46663	31.6484	4.48909e-17	3.06732
10_21b07	41 - Latite	Cpx	66.4056	3.1	55	19.5919	Grondahl and Zajacz (2017)									58.2336	2.99982	2.98934	116.329	115.609	60.2078	41.2233	0.200497	0.835637	100.088	100.366	5.43169	13.1858	9.49218e-24	0.0568896	5.74923	28.6337	7.67894e-20	3.04789
10_21b08	41 - Latite	Cpx	66.2029	3.1	135	11.1263	Grondahl and Zajacz (2017)									58.4744	2.97692	2.96294	117.056	116.109	70.4547	44.1711	0.136008	0.754837	98.7179	99.0397	4.54241	12.995	4.67437e-27	0.0497927	3.87651	26.11	1.085e-22	3.04049
10_21b09	41 - Latite	Cpx	64.5951	1.7	94.0444	9.73471	Grondahl and Zajacz (2017)									58.7223	2.95354	2.93546	117.798	116.583	82.912	47.2095	0.0911162	0.685626	97.3399	97.7038	3.78139	12.8424	1.80057e-30	0.0440571	2.59526	23.9657	1.25687e-25	3.04212
10_21b10	41 - Latite	Cpx	65.6857	1.7	114.74	9.9623	Grondahl and Zajacz (2017)									58.9776	2.92968	2.90686	118.557	117.029	98.1513	50.3436	0.0602511	0.625645	95.9556	96.3578	3.13311	12.7208	5.36702e-34	0.0393224	1.7251	22.1206	1.18439e-28	3.0509
10_21b11	41 - Latite	Cpx	66.0957	1.4	127.738	6.45428	Grondahl and Zajacz (2017)									59.2404	2.90536	2.87713	119.332	117.444	116.916	53.5791	0.0393032	0.573133	94.5664	95.0016	2.58348	12.6249	1.22392e-37	0.0353455	1.13848	20.5156	9.00533e-32	3.06558
12_14b08	41 - Latite	Cpx	67.1439		175		Grondahl and Zajacz (2017)									59.511	2.88062	2.84625	120.127	117.825	140.181	56.9223	0.025277	0.526753	93.174	93.6348	2.11975	12.5507	2.10986e-41	0.031956	0.745945	19.106	5.47791e-35	3.08532
12_14b09	41 - Latite	Cpx	63.3495				Grondahl and Zajacz (2017)									59.7893	2.85549	2.81421	120.943	118.169	169.232	60.3798	0.0160171	0.485469	91.7801	92.2572	1.73045	12.495	2.71479e-45	0.0290311	0.485241	17.8577	2.64232e-38	3.10954
03_30a12	474 - Latite	Cpx	68.1571		95		Grondahl and Zajacz (2017)									60.0757	2.82999	2.78098	121.781	118.473	205.785	63.959	0.00999344	0.448466	90.3865	90.8687	1.40531	12.4556	2.5727e-49	0.02648	0.313387	16.7439	1.00134e-41	3.13788
03_30a13	474 - Latite	Cpx	68.1079		55		Grondahl and Zajacz (2017)									60.3702	2.80416	2.74655	122.643	118.733	252.14	67.6678	0.00613502	0.415097	88.9951	89.4688	1.13519	12.4305	1.77038e-53	0.0242344	0.200949	15.7435	2.95258e-45	3.17007
03_30a15	474 - Latite	Cpx	68.9582				Grondahl and Zajacz (2017)									60.673	2.77804	2.71089	123.533	118.945	311.417	71.5148	0.0037031	0.384838	87.6078	88.0571	0.912007	12.4182	8.71491e-58	0.0222414	0.127936	14.8396	6.70582e-49	3.20597
03_30a16	474 - Latite	Cpx	66.5299		105		Grondahl and Zajacz (2017)									60.9843	2.75168	2.674	124.452	119.105	387.885	75.5097	0.00219595	0.357262	86.2269	86.6333	0.728626	12.4177	3.02061e-62	0.02046	0.0808772	14.0183	1.16077e-52	3.24551
04_07a13	474 - Latite	Cpx	67.1403				Grondahl and Zajacz (2017)									61.3043	2.72512	2.63586	125.403	119.21	487.437	79.6627	0.00127829	0.332018	84.8545	85.1968	0.578812	12.4279	7.24873e-67	0.0188575	0.0507716	13.2683	1.51459e-56	3.28866
04_07a15	474 - Latite	Cpx	66.0313				Grondahl and Zajacz (2017)									61.633	2.69841	2.59644	126.39	119.253	618.305	83.9854	0.000729799	0.308815	83.4929	83.7471	0.457138	12.4482	1.1831e-71	0.0174077	0.0316535	12.5803	1.47266e-60	3.33546
03_30a26	476 - Latite	Cpx	65.2357		337.53		Grondahl and Zajacz (2017)									61.9707	2.67161	2.55575	127.416	119.231	792.097	88.4904	0.000408265	0.287409	82.1445	82.2837	0.358911	12.478	1.2887e-76	0.0160893	0.0196013	11.9463	1.05426e-64	3.38598
03_30a28	476 - Latite	Cpx	69.0787				Grondahl and Zajacz (2017)									62.3175	2.64479	2.51375	128.486	119.138	1025.39	93.1916	0.000223572	0.267594	80.812	80.8058	0.2801	12.5168	9.18182e-82	0.014885	0.0120581	11.3599	5.48778e-69	3.44034
03_30a31	476 - Latite	Cpx	65.2492		120		Grondahl and Zajacz (2017)									62.6735	2.61801	2.47044	129.602	118.969	1342.1	98.1044	0.000119722	0.249195	79.498	79.3128	0.217263	12.5645	4.18861e-87	0.0137803	0.0073702	10.8154	2.05015e-73	3.49868
04_07a25	476 - Latite	Cpx	65.8314				Grondahl and Zajacz (2017)									63.039	2.59134	2.42581	130.771	118.717	1777.25	103.246	6.26231e-05	0.232064	78.2054	77.8039	0.167484	12.6207	1.19594e-92	0.0127632	0.00447699	10.308	5.42275e-78	3.56119
05_25c03	79 - Latite	Plag	71.4793				Grondahl and Zajacz (2017)									63.4141	2.56488	2.37985	131.999	118.376	2382.7	108.635	3.19581e-05	0.216073	76.9372	76.2783	0.128306	12.6853	2.08614e-98	0.0118235	0.0027034	9.83358	1.00134e-82	3.62809
05_25c04	79 - Latite	Plag	73.3786		270		Grondahl and Zajacz (2017)									63.799	2.53871	2.33254	133.29	117.939	3236.4	114.294	1.58918e-05	0.201112	75.6967	74.735	0.0976755	12.7583	2.16669e-104	0.0109527	0.00162323	9.38856	1.2721e-87	3.69964
05_25c05	79 - Latite	Plag	72.2651		210		Grondahl and Zajacz (2017)									64.1937	2.51294	2.28388	134.653	117.4	4457.2	120.246	7.69008e-06	0.187085	74.4872	73.1732	0.0738896	12.8397	1.30367e-110	0.0101436	0.000969494	8.96985	1.09518e-92	3.77612
05_25c06	79 - Latite	Plag	71.6956		85.0369		Grondahl and Zajacz (2017)									64.5985	2.48766	2.23386	136.095	116.751	6229.14	126.518	3.61611e-06	0.173909	73.3126	71.5918	0.0555446	12.9296	4.41346e-117	0.00938991	0.000576207	8.57472	6.29071e-98	3.85786
05_25c08	79 - Latite	Plag	72.5444		61.7312		Grondahl and Zajacz (2017)									65.0135	2.46302	2.18248	137.625	115.984	8841.86	133.14	1.64987e-06	0.161512	72.1767	69.9898	0.0414933	13.0281	8.14939e-124	0.00868628	0.000340939	8.20078	2.37259e-103	3.94523
05_25c09	79 - Latite	Plag	71.786		70.4349		Grondahl and Zajacz (2017)									65.4389	2.43914	2.12974	139.254	115.09	12759.1	140.148	7.29232e-07	0.149831	71.0838	68.366	0.0308053	13.1354	7.94006e-131	0.0080281	0.00020094	7.8459	5.78037e-109	4.03867
05_25c10	79 - Latite	Plag	71.956		150		Grondahl and Zajacz (2017)									65.8748	2.41618	2.07565	140.993	114.062	18736.6	147.58	3.1171e-07	0.13881	70.0387	66.7192	0.0227322	13.2518	3.94061e-138	0.00741137	0.000118033	7.5082	8.94724e-115	4.13863
07_15c05	46M - Clot	Cpx	71.2138	4	106.932	631.606	Grondahl and Zajacz (2017)									66.3215	2.3943	2.02019	142.856	112.89	28030.3	155.483	1.28624e-07	0.128401	69.0466	65.0481	0.0166765	13.3775	9.59508e-146	0.0068326	6.91485e-05	7.186	8.65291e-121	4.24566
07_15c06	46M - Clot	Cpx	64.8704	2.8	130	251.047	Grondahl and Zajacz (2017)									66.7789	2.37371	1.96339	144.858	111.565	42768.5	163.909	5.11393e-08	0.11856	68.1131	63.3514	0.0121654	13.513	1.10144e-153	0.00628875	4.04329e-05	6.87779	5.14208e-127	4.36034
05_25d11	46M - Clot	Cpx	63.8209		96.2873		Grondahl and Zajacz (2017)									67.2475	2.35463	1.90526	147.016	110.078	66636	172.918	1.95511e-08	0.109249	67.2447	61.6277	0.00882772	13.6587	5.71364e-162	0.00577717	2.36178e-05	6.5822	1.84718e-133	4.48335
04_18b11	41 - Latite	Cpx	56.1419		125.234		Grondahl and Zajacz (2017)	abnormal SiO2								67.7271	2.3373	1.84581	149.351	108.419	106155	182.584	7.17215e-09	0.100436	66.4485	59.8755	0.00637475	13.815	1.28065e-170	0.00529553	1.37951e-05	6.29801	3.94839e-140	4.61545
04_18b13	41 - Latite	Cpx	49.1241		150		Grondahl and Zajacz (2017)	abnormal SiO2								68.2181	2.32201	1.78506	151.888	106.578	173143	192.988	2.51893e-09	0.0920898	65.7327	58.0933	0.0045836	13.9827	1.18287e-179	0.00484178	8.06642e-06	6.02409	4.94825e-147	4.75749
03_30a08	474 - Latite	Cpx	70.8945				Grondahl and Zajacz (2017)	abnormal SiO2								68.7206	2.30909	1.72303	154.654	104.544	289547	204.234	8.45003e-10	0.0841847	65.1066	56.2794	0.00328379	14.1621	4.28326e-189	0.00441412	4.72781e-06	5.75941	3.5879e-154	4.91044
03_30a09	474 - Latite	Cpx	62.8073				Grondahl and Zajacz (2017)	abnormal SiO2								69.2348	2.29894	1.65976	157.681	102.309	497192	216.44	2.70095e-10	0.0766976	64.581	54.432	0.00234605	14.3542	5.77134e-199	0.00401096	2.78159e-06	5.50301	1.48857e-161	5.0754
04_07a06	474 - Latite	Cpx	57.8223				Grondahl and Zajacz (2017)	abnormal SiO2								69.7608	2.29202	1.59528	161.009	99.8612	877968	229.755	8.20542e-11	0.0696077	64.1685	52.5494	0.00167318	14.5596	2.74076e-209	0.00363089	1.64549e-06	5.25403	3.50542e-169	5.25364
04_07a09	474 - Latite	Cpx	61.786				Grondahl and Zajacz (2017)	abnormal SiO2								70.2987	2.28885	1.52962	164.684	97.1909	1.59679e+06	244.358	2.36321e-11	0.0628969	63.8841	50.6294	0.00119272	14.7793	4.33805e-220	0.00327269	9.80578e-07	5.01163	4.6673e-177	5.44659
04_07a17	474 - Latite	Cpx	72.8736				Grondahl and Zajacz (2017)	abnormal SiO2								70.8487	2.2901	1.46282	168.761	94.2879	2.99562e+06	260.476	6.43589e-12	0.0565488	63.7454	48.6697	0.000851111	15.014	2.16232e-231	0.00293524	5.89906e-07	4.77504	3.51953e-185	5.65591
04_07a18	474 - Latite	Cpx	77.365				Grondahl and Zajacz (2017)	abnormal SiO2								71.4111	2.29655	1.39492	173.309	91.142	5.80531e+06	278.393	1.65323e-12	0.0505491	63.7738	46.6678	0.000609092	15.2649	3.20815e-243	0.00261756	3.59135e-07	4.54348	1.51696e-193	5.88353
04_07a19	474 - Latite	Cpx	61.5526				Grondahl and Zajacz (2017)	abnormal SiO2								71.9859	2.30915	1.32596	178.408	87.7428	1.16366e+07	298.478	3.99635e-13	0.0448846	63.9954	44.6204	0.000438102	15.533	1.34182e-255	0.0023188	2.21879e-07	4.31623	3.80898e-202	6.1317
03_30a36	476 - Latite	Cpx	72.143		100		Grondahl and Zajacz (2017)	abnormal SiO2								72.5732	2.32908	1.25596	184.159	84.0793	2.41512e+07	321.217	9.0721e-14	0.0395438	64.4424	42.5238	0.000317532	15.8194	1.5054e-268	0.00203815	1.39555e-07	4.09254	5.75319e-211	6.40306
04_07a36	476 - Latite	Cpx	55.921				Grondahl and Zajacz (2017)	abnormal SiO2								73.1734	2.35784	1.18494	190.69	80.1393	5.19309e+07	347.267	1.93107e-14	0.0345158	65.1549	40.3732	0.000232615	16.1251	4.3473e-282	0.00177491	8.96885e-08	3.87161	5.49099e-220	6.70077
05_25c15	46M - Clot	Cpx	74.6401		107.269		Grondahl and Zajacz (2017)	abnormal SiO2								73.7865	2.39729	1.11288	198.156	75.9085	1.1568e+08	377.543	3.85139e-15	0.0297907	66.1839	38.1621	0.000172846	16.451	3.14522e-296	0.0015284	5.91445e-08	3.65259	3.55822e-229	7.02863
	Sanjiang, SW China															74.4126	2.44987	1.03973	206.76	71.3681	2.66662e+08	413.369	7.20096e-16	0.0253587	67.5947	35.8814	0.000130799	16.7979	0	0.00129801	4.02145e-08	3.43446	0	7.39134
22Fe23	WZ11 MI ol 75um***		53.8307	2.87625	123.871	26.3876	this study									75.052	2.51874	0.965349	216.763	66.4919	6.34392e+08	456.755	1.26529e-16	0.0212101	69.4728	33.5176	0.00010126	17.1659	0	0.00108311	2.83514e-08	3.21593	0	7.7948
22Fe23	WZ1b MI ol 60um***		54.568	2.21846	68.8795	20.3528	this study									75.7047	2.60813	0.889433	228.507	61.2387	1.54955e+09	510.937	2.10086e-17	0.017334	71.9317	31.05	8.0589e-05	17.5537	0	0.000883048	2.08596e-08	2.99525	0	8.24675
22Fe23	WZ6-1 MI ol 60um***		53.6345	2.6731	75.6209	24.5239	this study									76.3711	2.72381	0.811401	242.453	55.5392	3.85098e+09	581.582	3.33015e-18	0.0137176	75.1258	28.4434	6.62579e-05	17.9579	0	0.000697075	1.61384e-08	2.76971	0	8.75795
24Ja09MI33	WZ17 MI ol 40um***		53.6729	1.92293	75.659	17.6415	this study									77.0511	2.8738	0.730049	259.231	49.2636	9.58811e+09	679.835	5.1313e-19	0.0103435	79.2698	25.6338	5.65113e-05	18.3693	0	0.000524231	1.32463e-08	2.5346	0	9.34465
24Ja09MI34	WZ14 MI ol 55um** not finished!		55.312	1.71152	63.7758	15.7021	this study									77.745	3.06967	0.642648	279.735	42.136	2.32815e+10	832.028	7.93376e-20	0.00718395	84.672	22.4854	5.00864e-05	18.7651	0	0.000363053	1.16578e-08	2.28027	0	10.0357
24Ja09MI35	WZ13 MI ol 30x60um*** long!		55.0367		67.0064		this study									78.453	3.32875	0.541379	305.278	33.4143	5.24026e+10	1125.25	1.30517e-20	0.00418198	91.7952	18.6298	4.58839e-05	19.0778	0	0.000210645	1.11476e-08	1.98048	0	10.9002
22Fe23	WZ1a MI cpx 70um**		53.91	3.82289	112.885	35.0724	this study
24Ja09MI36	WZ13 MI cpx1 70um***		54.7994		74.7722		this study
24Ja09MI37	WZ13 MI cpx2 40um***		54.3124	3.02187	39.7433	27.7236	this study
24Ja09MI26	MD1 MI cpx 35um**		66.6931		215.53		this study	±glassy MI
24Ja09MI18	JC1 MI1 cpx1 50um***		67.8494	1.98702	106.281	34.2404	this study	±glassy MI
24Ja09MI19	JC1 MI2 cpx1 40um** apa!		68.0374	2.11154	180.264	24.661	this study	±glassy MI
24Ja09MI21	JC1 MI cpx3 40um***		66.856	1.86991	215.712	23.2277	this study	±glassy MI
24Ja09MI22	YZK2 MI1 cpx1 57um**(*)		68.8027	1.38049	179.524	14.1549	this study	±glassy MI
24Ja09MI23	YZK2 MI2 cpx1 52um***		69.4201	1.81709	173.836	20.9787	this study	±glassy MI
24Ja09MI24	YZK2 MI cpx2 50um***		69.2222	2.25288	178.867	28.4324	this study	±glassy MI
24Ja09MI25	YZK2 MI cpx3 43um** apa!		69.6262	2.16641	319.63	21.5704	this study	±glassy MI
24Ja09MI27	SJC7 MI cpx1 78um***		66.9604	2.66346	160.213		this study
24Ja09MI28	SJC7 MI cpx2 67um***		67.6708	1.56641	139.718		this study
24Ja10MI25	JC5 plag2 MI1 15um***		75.7701				this study	glassy MI
24Ja10MI26	JC5 plag2 MI2 45um***		74.9101		65.3243		this study	glassy MI
24Ja10MI28	JC5 kfs4 MI 50um**(*)		74.9827	1.25267	55.3782	366.957	this study	glassy MI
24Ja10MI24	JC5 qtz1 MI 40um**		76.7499		46.3581		this study	glassy MI
24Ja10MI27	JC5 qtz3 MI 45um***		77.0098		11.4011		this study	glassy MI
24Ja10MI30	JC4 qtz2 MI1 30um***		77.6226				this study	glassy MI
24Ja10MI31	JC4 qtz2 MI2 55um**(*)		77.1913	0.961347	30.6318	226.764	this study	glassy MI
24Ja10MI33	JC4 qtz2 MI3 38um***		77.5735				this study	glassy MI
24Ja10MI34	JC4 qtz2 MI4 40um***		77.2798	1.73606	13.3414	316.9	this study	glassy MI
24Ja10MI35	XD2 qtz1 MI 65um**(*)		76.9656		9.96515		this study
24Ja10MI37	XD2 qtz2 MI1 22um**		79.0504				this study
24Ja10MI40	TH1 qtz1 MI 30um***		76.6576	3.60241	44.0519		this study
24Ja10MI41	TH1 qtz2 MI1 48um**		77.295	2.02333	57.9345		this study
24Ja10MI42	TH1 qtz2 MI2 46um*(*)		77.1901	2.29775	49.4072		this study
24Ja10MI44	BL2a qtz1 MI1 25um***		77.2832				this study
24Ja10MI45	BL2a qtz1 MI2 35um*(*)		77.0631		40.0474		this study
24Ja10MI46	BL2b qtz2 MI 35um**(*)		76.6996		24.1454		this study
24Ja10MI48	BY4b qtz MI 18um**(*)		75.3079				this study
24Ja09MI29	BY5# MI plag1 65um**		76.0902	1.89857	56.04	1084.66	this study	±glassy MI
24Ja09MI30	BY5# MI plag2 60um***		75.8707		82.9883		this study	±glassy MI
24Ja09MI31	BY5# MI plag3 30um***		77.161		113.64		this study	±glassy MI
24Ja09MI32	BY5# MI plag4 32um***		76.4292		89.6509		this study	±glassy MI
24Ja10MI17	Y8a qtz1 MI1 42um***		77.5953	0.578284	16.2156	15.2487	this study	±glassy MI
24Ja10MI22	Y8a qtz1 MI2 40um**		77.0001	1.07305		20.7342	this study	±glassy MI
24Ja10MI21	Y8a qtz2 MI 30um***		77.1157				this study	±glassy MI
24Ja10MI18	Y8b qtz MI1 35um** shallow!		77.5548		52.8651		this study	±glassy MI
24Ja10MI19	Y8b qtz MI2 40um**(*)		77.4386		16.4772		this study	±glassy MI
24Ja10MI23	1007-988 qtz MI 23um**(*)		78.383				this study

## Sheet: Fig. 7 LA-ICP-MS signals
LS01 ol4 MI2 90um***																									YX1d MI ol 70um***
Time in Seconds	Na23	Mg25	Al27	Si29	P31	S34	Cl35	K39	Ca43	Ti49	V51	Mn55	Fe57	Cu65	Rb85	Sr88	Zr90	Nb93	Mo98	Ag109	Ta181	Au197	Pb208		Time in Seconds	Na23	Mg25	Al27	Si29	P31	S34	Cl35	K39	Ca43	Ti49	Cr53	Mn55	Fe57	Cu65	As75	Rb85	Sr88	Nb93	Mo98	Ag109	Ba137	Ta181	Au197
0.7118	31933.5	100	150	661461	26423.1	6501.4	200	31733.5	1700.1	0	500.01	191122	400.01	0.1	0	0	0	0	0	0.1	0.1	3.33	100		0	142886	1500	1300	1168148	43464	17761	1200	119586	4051	0	700	368940	100	0.1	100	500	0.1	0	0	33	0	0.1	6.7
1.3598	32434.6	13005.6	200	655927	25521.5	6001.2	50	31733.5	1850.11	0	650.01	191325	900.03	0.1	0	0	0	0	0	0.1	0.1	6.67	0		0.433	148744	800	1900	1156383	40957	17060	1350	119183	3951	0	1500	367402	100	0.1	0	100	0.1	0	0	0.1	0	0.1	3.3
2.0079	32033.8	2200.16	400.01	660208	26723.6	6951.6	150	29128.2	1900.12	0	700.02	182312	800.02	0.1	0	0	0	0	0	33.33	0.1	6.67	0		0.858	139656	2100	1900	1167380	42160	15758	1650	108400	4451	0	1100	373351	200	0.1	100	500	0.1	0	0	0.1	0	0.1	0.1
2.6559	34038.1	5501	700.02	656136	25321.2	6501.4	500.01	30030	1350.06	0	350	192135	200	100	0	0	0	0	0	0.1	0.1	0.1	0		1.283	147229	1500	1650	1198959	43564	18261	600	112732	4351	0	1200	351515	200	100	200	100	0.1	0	0	0.1	0	0.1	3.3
3.3039	35341.1	1200.05	350	667518	26423.1	5851.14	150	32435	2100.15	0	600.01	180794	400.01	100	0	0	0	0	0	33.33	0.1	6.67	0		1.708	136729	1700	1700	1153522	45069	15909	1000	113438	4951	0	700	372428	200	0.1	200	0	0.1	0	0	33	0	0.1	0.1
3.9519	32134	500.01	250	660208	26222.8	5851.14	400.01	28527.1	1250.05	0	550.01	186565	500.01	200	100	0	0	0	0	0.1	0.1	0.1	100		2.133	144906	1400	1550	1157474	42963	16910	1300	112531	4451	0	500	382485	300	100	200	300	0.1	0	0	67	0	0.1	10
4.6	32134	2200.16	100	659686	24519.9	6001.2	400.01	27825.8	1500.08	50	250	186869	0	200	0	0	0	0	0	0.1	100	6.67	0		2.558	146017	1500	1400	1177866	44668	16009	1350	111322	4401	0	1200	362788	300	0.1	100	100	0.1	0	0	33	0	0.1	10
5.248	36543.9	300	450.01	662192	25521.5	6601.45	500.01	29829.6	1000.03	0	500.01	183527	300	100	0	0	0	0	0	0.1	0.1	6.67	0		2.983	136628	2000	2050	1130726	46574	18111	800	115151	4551	0	700	379303	700	0.1	100	200	0.1	0	0	100	0	0.1	6.7
5.896	35341.1	2800.26	150	664907	25521.5	7201.72	350	29929.8	1250.05	0	300	186565	600.01	0.1	0	0	0	0	0	0.1	0.1	6.67	0		3.408	142079	1700	1450	1149849	41659	16860	900	117167	4201	0	900	368427	300	200	0	200	0.1	0	0	33	0	0.1	3.3
6.544	31733.1	1600.08	50	669817	29328.5	6951.6	150	30130.2	1450.07	50	800.02	185350	0	0.1	0	0	0	0	0	0.1	0.1	3.33	0		3.833	140362	1000	1500	1196109	40556	16659	1050	111725	5051	0	1300	366376	600	0.1	300	400	0.1	0	0	100	0	0.1	3.3
7.192	32635	1700.1	300	669085	27625.2	7451.84	300	29028	1650.09	0	600.01	185350	800.02	100	100	0	0	0	0	33.33	100	3.33	0		4.258	135619	1800	1400	1180938	43364	16659	950	118074	3901	0	1300	381869	100	0.1	0	100	0.1	0	0	67	0	0.1	0.1
7.8401	32434.6	7001.62	200	653527	24319.6	6151.26	350	27825.8	1500.08	0	450.01	187375	1800.11	200	0	0	0	0	0	0.1	0.1	3.33	0		4.683	136426	1700	1150	1126308	43063	18061	850	122006	3250	0	700	367812	300	0.1	100	400	0.1	0	0	33	0	0.1	6.7
8.4881	35341.1	500.01	200	666683	24519.9	6851.56	350	31933.9	1700.1	0	600.01	188793	300	0.1	100	0	0	0	0	0.1	0.1	10	0		5.108	147330	900	1600	1181717	47276	18462	650	112632	5001	0	800	358790	100	0.1	100	400	0.1	0	0	0.1	0	100	6.7
9.1361	32935.7	3000.3	200	668041	25020.7	6801.54	350	29529	1850.11	0	700.02	186666	300	0.1	0	0	0	0	0	33.33	0.1	3.33	0		5.533	142886	1100	1400	1176207	44266	17711	750	110818	4501	0	1000	369761	200	0.1	100	200	0.1	0	0	100	0	100	3.3
9.7841	34539.2	100	250	668250	25020.7	7151.7	350	25722	1300.06	0	850.02	181401	100	0.1	0	0	0	0	0	0.1	0.1	10	0		5.958	144098	900	2500	1200628	40857	15959	800	112128	3550	0	600	375198	200	0.1	0	100	0.1	0	0	100	0	0.1	6.7
10.4322	31933.5	1800.11	200	656032	24219.4	5951.18	650.01	26924.1	1950.13	50	400.01	185552	500.01	0.1	100	0	0	0	0	66.67	0.1	3.33	0		6.383	139454	1500	1650	1185958	43564	17410	750	109307	4001	0	900	371299	300	0.1	300	200	0.1	0	0	133	0	0.1	3.3
11.0802	31232.1	0	50	666787	27324.7	6551.42	400.01	26823.9	1900.12	0	450.01	185755	400.01	100	0	0	0	0	0	66.67	0.1	3.33	0		6.808	141574	1400	1500	1157396	52192	19012	1100	116159	3550	0	700	364736	300	0.1	100	500	0.1	0	0	0.1	0	0.1	0.1
11.7282	34238.6	100	1950.13	656449	24820.4	7501.87	300	30330.6	1950.13	50	500.01	188388	100	0.1	100	100	0	0	0	33.33	0.1	0.1	0		7.233	139959	700	1250	1178867	44567	18161	950	115050	3550	0	900	380021	200	0.1	0	200	0.1	0	0	67	0	0.1	0.1
12.3762	30230.1	0	300	662505	27825.6	6901.58	350	26222.9	1500.08	50	450.01	187982	200	0.1	100	0	0	0	0	0.1	0.1	6.67	0		7.658	146320	1900	1550	1187472	40957	18311	800	116159	4901	0	600	369145	600	0.1	100	400	0.1	0	0	0.1	0	0.1	0.1
13.0243	34238.6	3300.36	100	644866	23718.6	7802.02	650.01	29328.6	1850.11	0	500.01	184540	300	0.1	0	0	0	0	0	33.33	0.1	3.33	0		8.083	138747	1300	1550	1182407	45771	18412	1050	107896	4101	0	700	372428	500	0.1	100	400	0.1	0	0	33	0	0.1	0.1
13.6723	33336.6	900.03	250	649144	25721.9	7351.79	300	25621.8	1400.07	0	500.01	187679	200	0.1	0	0	0	0	0	0.1	0.1	10	0		8.508	136123	1200	1800	1171287	41759	17310	900	113337	3800	0	1100	351515	200	0.1	300	200	0.1	0	0	33	0	0.1	0.1
14.3203	32334.4	100	250	647683	27424.9	7151.7	550.01	28226.5	1550.08	0	450.01	190920	400.01	0.1	0	0	0	0	0	66.67	0.1	6.67	0		8.933	145007	1600	1850	1177688	43364	18762	650	113942	3851	0	1000	366787	200	0.1	0	100	0.1	0	0	67	0	0.1	3.3
14.9683	34439	200	250	659686	26723.6	7151.7	350	33537.4	1400.07	0	650.01	197708	200	0.1	0	0	0	0	0	0.1	0.1	6.67	0		9.358	138243	1600	1150	1182351	42261	17611	950	111221	3700	0	900	368530	200	100	0	200	0.1	0	0	100	0	0.1	0.1
15.6163	34639.5	2500.21	100	655927	24219.4	6201.28	300	27124.5	1500.08	0	950.03	192945	100	0.1	0	0	0	0	0	33.33	0.1	13.33	100		9.783	142382	400	1700	1156528	42361	16860	1550	111221	3851	0	500	358175	400	0.1	100	0	0.1	0	0	0.1	0	0.1	10
16.2644	35942.5	300	100	669712	25221	6801.54	200	29128.2	1650.09	0	150	188590	500.01	0.1	100	0	0	100	0	0.1	0.1	10	0		10.208	139050	1400	1550	1174549	44467	16309	1250	118377	3901	100	1200	364428	0	100	200	100	0.1	0	0	0.1	0	0.1	3.3
16.9124	30630.9	1000.03	100	649039	25822.1	7051.65	550.01	27224.7	1400.07	0	700.02	187476	300	100	0	0	0	0	0	0.1	100	3.33	0		10.633	135619	1800	1700	1214586	40456	17360	650	110213	3750	0	700	375506	200	0.1	100	200	0.1	0	0	100	0	0.1	0.1
17.5604	32835.5	1700.1	100	665429	24620.1	5701.08	450.01	28126.3	1950.13	0	600.01	191527	300	0.1	0	0	0	0	0	0.1	0.1	6.67	0		11.058	147633	1400	1450	1148402	43263	15909	750	114042	4201	0	1000	379611	400	0.1	100	0	0.1	0	0	33	0	0.1	6.7
18.2084	34839.9	100	200	657493	24119.2	6701.49	300	32334.8	1550.08	0	400.01	179579	300	0.1	0	0	0	0	0	0.1	0.1	6.67	0		11.483	145310	1000	1650	1187204	45169	16159	1000	117873	4101	0	600	368633	400	0.1	100	300	0.1	0	0	0.1	0	0.1	0.1
18.8565	32434.6	0	250	639652	27424.9	7551.89	350	28727.5	1550.08	0	450.01	190413	300	0.1	0	0	0	0	0	0.1	0.1	0.1	0		11.908	138344	1000	1500	1189197	42361	15208	800	118175	4401	0	600	376532	100	100	200	100	0.1	0	0	0.1	0	0.1	6.7
19.5045	33035.9	100	150	677341	28426.7	6651.47	300	31032	1600.09	0	650.01	186160	500.01	0.1	0	0	0	0	0	0.1	0.1	3.33	0		12.333	142079	800	1200	1167035	40355	17661	1000	108299	3400	0	800	376942	100	0.1	200	200	0.1	0	0	0.1	0	0.1	6.7
20.1525	33637.2	500.01	250	667205	26423.1	6851.56	550.01	30030	1250.05	0	450.01	182515	0	0.1	0	0	0	0	0	0.1	0.1	10	0		12.758	136022	900	2100	1197478	45671	17460	1200	116562	3650	0	900	363813	100	100	0	100	0.1	0	0	33	0	0.1	6.7
20.8005	32835.5	300	200	666265	25421.4	5551.02	400.01	27625.4	2000.13	0	800.02	197404	200	0.1	0	0	0	0	0	33.33	0.1	3.33	0		13.183	140262	2600	2100	1193683	46273	18512	650	112329	5101	0	1100	373146	200	0.1	0	200	0.1	0	0	0.1	0	0.1	10
21.4486	32434.6	200	150	664176	27124.3	6451.38	150	28927.8	1450.07	0	750.02	190211	0	100	0	0	0	0	0	66.67	0.1	0.1	0		13.608	141877	1100	1650	1183487	43765	17811	1400	114446	4051	0	500	379405	400	0.1	100	0	0.1	0	0	67	0	0.1	3.3
22.0966	34138.3	200	250	673056	26924	6101.24	200	27625.4	1300.06	50	400.01	190514	100	0.1	100	0	0	0	0	0.1	0.1	6.67	100		14.033	144098	1100	1750	1149193	43364	17861	1200	114950	3650	0	800	379303	400	100	100	100	0.1	0	0	33	0	0.1	0.1
22.7446	34338.8	300	200	656867	25621.7	6451.38	250	31032	1900.12	0	350	190818	100	0.1	100	0	0	0	0	33.33	100	6.67	0		14.458	148037	1200	1750	1201663	41458	16760	850	110113	4551	100	1200	372223	300	0.1	0	100	0.1	0	0	133	0	0.1	10
23.3926	32234.2	100	2300.17	652274	25922.2	7051.65	250	29428.8	1800.11	0	550.01	182110	100	0.1	0	0	100	0	0	0.1	0.1	3.33	100		14.883	145108	1800	1700	1203700	42862	16760	1300	113942	4601	0	1400	376737	200	0.1	200	300	0.1	0	0	0.1	0	0.1	6.7
24.0406	34940.2	0	200	665011	24720.2	6501.4	350	25621.8	1350.06	0	700.02	188894	200	0.1	100	0	0	0	0	0.1	0.1	3.33	0		15.308	137839	1900	1850	1192525	51089	16509	1350	109810	4201	0	500	370992	200	0.1	100	200	0.1	0	0	0.1	0	0.1	6.7
24.6887	32635	100	200	668041	28727.3	7601.92	450.01	31332.7	1650.09	0	550.01	186666	100	0.1	200	0	0	0	0	0.1	0.1	3.33	0		15.733	145815	900	1900	1190555	44266	16810	1400	111120	4651	0	1000	364633	400	100	100	100	0.1	0	0	67	0	0.1	0.1
25.3367	37446.1	200	50	643823	25721.9	6751.51	300	29228.4	1450.07	0	500.01	185046	100	0.1	0	0	0	100	0	0.1	0.1	3.33	0		16.158	149754	800	1900	1193048	42561	17961	1500	113035	3450	0	800	371812	400	0.1	200	400	0.1	0	0	0.1	0	0.1	6.7
25.9847	33937.9	2600.22	350	659163	28226.4	6201.28	600.01	25922.4	1750.1	0	600.01	193655	300	0.1	0	0	0	0	0	33.33	0.1	3.33	0		16.583	140060	600	2200	1197812	43063	16059	900	110415	4451	0	800	375711	200	100	300	0	0.1	0	0	67	0	0.1	3.3
26.6327	33136.1	100	250	660521	24720.2	7301.77	350	27324.8	1950.13	0	650.01	188590	200	0.1	100	0	0	0	0	33.33	0.1	6.67	0		17.008	146118	900	1850	1181628	44969	17210	1200	119687	4751	100	400	361250	200	100	0	400	0.1	0	0	33	0	0.1	0.1
27.2808	33035.9	400.01	50	649144	25020.7	6851.56	600.01	28627.3	1150.04	0	600.01	183325	100	0.1	0	0	0	0	0	33.33	0.1	3.33	0		17.433	131280	1200	1950	1179502	47276	16760	800	109508	4851	0	1200	382690	100	0.1	0	400	0.1	0	0	33	0	0.1	0.1
27.9288	36243.2	100	200	658224	27525.1	6851.56	400.01	23117.8	1450.07	0	400.01	190920	500.01	0.1	100	0	0	0	0	33.33	0.1	10	0		17.858	138243	1300	1350	1187260	43063	18211	1150	106889	3750	0	1000	362788	400	0.1	300	400	0.1	0	0	33	0	0.1	6.7
28.5768	31131.9	0	100	659894	27324.7	7351.79	150	28126.3	1600.09	0	550.01	188995	300	0.1	0	0	0	0	0	0.1	0.1	10	0		18.283	140665	700	1550	1182084	43765	19413	1050	117772	4001	0	600	378174	500	0.1	0	400	0.1	0	0	0.1	0	0.1	3.3
29.2248	35341.1	100	200	653735	25421.4	6851.56	450.01	29228.4	1850.11	0	450.01	187172	400.01	0.1	0	0	0	0	0	0.1	100	10	0		18.708	138142	1300	2300	1170497	43464	18161	1550	108400	3901	0	700	374069	100	0.1	0	300	0.1	0	0	33	0	0.1	3.3
29.8729	33637.2	0	250	661043	25521.5	6451.38	250	29629.2	1250.05	0	750.02	197606	500.01	0.1	0	0	0	0	0	0.1	0.1	0.1	100		19.133	141574	1800	1450	1192981	42461	16509	1000	114849	3250	0	700	360020	100	0.1	100	100	0.1	0	0	0.1	0	0.1	3.3
30.5209	31632.9	200	250	662505	28526.9	6651.47	300	30330.6	1800.11	50	600.01	199532	100	0.1	100	0	0	0	0	0.1	0.1	0.1	0		19.558	141675	1700	2050	1152565	40456	15909	900	114345	4301	0	600	367812	200	0.1	0	500	0.1	0	0	67	0	0.1	3.3
31.1689	32935.7	0	150	650083	25221	6701.49	450.01	26423.2	1700.1	0	500.01	190413	0	0.1	100	0	0	0	0	0.1	0.1	6.67	0		19.983	135518	1700	1250	1176396	41759	18512	1200	109206	4301	0	1600	370274	500	100	100	100	0.1	0	0	67	0	0.1	10
31.8169	33737.4	200	200	659268	24319.6	6501.4	350	29729.4	2200.16	0	650.01	197606	400.01	0.1	0	0	0	0	0	0.1	0.1	0.1	0		20.408	137435	1700	1450	1172078	44969	17360	800	108904	4251	0	900	367402	200	0.1	0	300	0.1	0	0	33	0	0.1	0.1
32.465	32033.8	700.02	100	642676	26423.1	6201.28	600.01	30931.8	1550.08	0	400.01	182211	300	0.1	0	0	0	0	0	0.1	0.1	6.67	0		20.833	146926	900	1400	1138774	40556	19413	1100	107392	3901	0	500	366376	200	0.1	300	200	0.1	0	0	67	0	0.1	16.7
33.113	35541.6	200	100	657597	23918.9	6801.54	300	28627.3	1750.1	50	650.01	190008	300	0.1	0	0	0	0	0	0.1	0.1	10	0		21.258	145007	1000	1650	1175962	40957	17260	1000	118276	4801	0	1300	360737	300	300	100	100	0.1	0	0	0.1	0	0.1	3.3
33.761	35942.5	0	100	661147	23818.8	6351.34	150	29428.8	2400.19	0	700.02	186666	200	100	0	0	0	0	0	66.67	0.1	6.67	0		21.683	140262	1000	2000	1185000	45771	20214	1100	111019	3800	0	1000	373659	100	0.1	200	200	0.1	0	0	0.1	0	0.1	0.1
34.409	39250.7	100	450.01	664907	24920.5	8252.26	350	31432.9	1550.08	0	350	186565	100	0.1	100	0	0	0	0	100	0.1	3.33	0		22.108	142483	2000	1700	1212338	42060	17460	1200	114446	2950	0	1000	377148	200	0.1	100	0	0.1	0	0	0.1	0	0.1	6.7
35.057	35441.3	200	200	660730	23318	7301.77	200	30330.6	1900.12	0	400.01	192135	100	0.1	0	0	0	0	0	0.1	0.1	0.1	0		22.533	144199	1900	1850	1169963	42461	16259	1350	112229	4401	0	600	372120	300	0.1	0	500	0.1	0	0	0.1	0	0.1	6.7
35.7051	30931.5	300	250	664803	26924	6801.54	500.01	29829.6	2350.18	0	600.01	193249	100	0.1	0	0	0	0	0	0.1	0.1	10	0		22.958	143593	1600	1650	1207696	47476	15408	1050	111221	3700	0	1100	375608	400	100	100	400	0.1	100	0	33	0	0.1	3.3
36.3531	32334.4	100	300	672951	27324.7	5400.97	550.01	27825.8	1700.1	0	500.01	190109	300	0.1	0	0	0	0	0	0.1	0.1	10	0		23.383	142987	1400	1500	1168694	43464	16860	1500	116764	4051	0	600	362583	300	0.1	300	400	0.1	0	0	133	0	0.1	0.1
37.0011	34038.1	0	350	677968	25221	7051.65	50	29128.2	1700.1	0	300	184843	200	0.1	0	0	0	0	0	0.1	0.1	0.1	0		23.808	147128	600	1850	1177610	43665	19713	1200	111926	4101	0	1000	362378	200	200	100	100	0.1	0	0	33	0	0.1	0.1
37.6491	36644.2	100	200	658224	29629	6451.38	100	31332.7	1150.04	0	600.01	194060	200	0.1	100	0	0	0	0	33.33	0.1	13.33	0		24.233	142483	1200	1750	1200439	44066	19563	1200	111120	4501	0	700	367710	300	100	100	400	0.1	0	0	0.1	0	0.1	0.1
38.2972	36243.2	100	300	645805	25521.5	6151.26	500.01	29629.2	1800.11	0	900.03	183426	300	0.1	0	0	0	0	0	33.33	0.1	0.1	0		24.658	134004	1400	1900	1185935	47777	17911	1500	109710	4301	0	1200	378379	400	100	200	200	0.1	0	0	33	0	0.1	3.3
38.9452	31432.5	100	150	672742	24419.7	6151.26	250	31933.9	1700.1	0	600.01	188084	100	0.1	0	100	0	0	0	0.1	0.1	0.1	0		25.083	135921	800	1300	1194495	40957	17510	900	115453	3600	0	800	372633	100	0.1	100	400	0.1	0	0	33	0	0.1	6.7
39.5932	32735.2	200	300	650813	25922.2	6651.47	500.01	46772.7	3800.48	3250.35	32485.4	1.98189e+06	2.59015e+06	12105	18411.6	471121	23519.1	5601.08	1100.04	1966.8	400.01	503.34	142552		25.508	138041	1400	1700	1205737	46373	16509	950	111221	4901	100	600	363095	100	0.1	0	0	0.1	0	0	0.1	0	0.1	10
40.2412	2.35e+07	5.33836e+07	4.11319e+07	5.16699e+07	281602	79308.2	34088.6	2.37708e+07	460319	390857	526393	1.08582e+08	1.03758e+08	382599	120497	2.18592e+06	89374.6	12305.2	4600.73	12505.5	2100.16	12372.3	95135.5		25.933	139050	1400	1600	1199849	48179	15658	800	110012	3450	0	1100	370068	300	0.1	100	400	0.1	0	0	33	0	0.1	3.3
40.8892	1.87318e+07	1109676033	3.14758e+07	1.29555e+08	271724	94797.3	45568.9	1.31776e+07	578619	254097	343262	1.65517e+08	1.53586e+08	344374	153506	1.11759e+06	54201.1	6801.6	6701.56	16342.6	500.01	14901.5	11104.6		26.358	143189	900	1400	1170308	41157	17711	950	111523	3901	0	600	362583	100	0.1	0	400	0.1	0	0	0.1	0	0.1	6.7
41.5373	6.24336e+07	1379021626	1.94723e+07	1.59885e+08	197585	72172.5	16408.9	7.00662e+06	443730	164806	264020	1.89421e+08	174429668	292268	49985.7	472360	19312.8	6401.42	5000.87	8569.23	200	2810.29	8802.88		26.783	143290	1600	1750	1194963	43163	18412	1050	108702	4051	0	900	368017	200	100	100	300	0.1	0	0	67	0	0.1	0.1
42.1853	3.53228e+07	1485582435	2.77276e+07	1.59621e+08	252799	73679.7	15608.1	1.06775e+07	482656	135362	203886	1.99631e+08	1.86285e+08	385473	15308	293027	101957	1400.07	4400.67	10737.4	200	1193.39	9603.43		27.208	139151	1600	1650	1204847	47978	18211	950	109004	4251	0	1300	388132	600	100	200	400	0.1	0	0	33	0	0.1	0.1
42.8333	9.12689e+06	1479869252	7.88697e+06	1.6194e+08	202043	59818.5	124109	3.78274e+06	411940	123257	212151	2.05335e+08	1.88979e+08	510899	14907.6	139870	4100.58	400.01	4300.64	5167.6	100	7268.62	3800.54		27.633	146118	1000	1850	1161314	44166	18311	1650	114244	4351	0	800	366581	100	0.1	400	200	0.1	0	0	0.1	0	0.1	0.1
43.4813	3.91583e+06	1519478091	6.14886e+06	1.64801e+08	163986	62730.3	5150.88	1.48705e+07	540638	119779	193550	2.05046e+08	1.89747e+08	272189	8302.37	92594.3	3000.31	34641.4	4900.83	6801.62	100	1756.78	3500.46		28.058	144704	2200	1750	1173680	46072	16109	1250	108702	4551	0	400	374993	200	0.1	200	300	0.1	0	0	33	0	0.1	0.1
44.1294	2.96087e+06	1483527076	6.87139e+06	1.62309e+08	176931	59969.1	7301.77	1.09402e+07	388886	112926	208905	2.00947e+08	1.9297e+08	167850	9202.91	105180	2600.23	600.01	208293	4033.9	200	256.67	3100.36		28.483	144401	1200	1750	1176719	43966	17460	1000	112531	4201	0	500	373248	500	0.1	200	0	0.1	0	0	33	0	0.1	0.1
44.7774	4.0129e+06	1499717326	5.79198e+06	164753989	180270	63332.8	6901.58	3.15857e+06	384987	115244	195880	2.02847e+08	1.9044e+08	263330	12405.3	55204.7	3100.33	1200.05	4600.73	3600.45	100	4830.86	3700.51		28.908	139757	1500	1700	1155815	46172	17510	1000	105982	4451	0	600	373351	200	0.1	100	300	0.1	0	0	0.1	0	0.1	0.1
45.4254	3.09395e+06	1475590873	5.19809e+06	1.60866e+08	157720	61123.7	5851.14	3.5416e+06	366379	108090	190207	1.98099e+08	1.88704e+08	136125	6701.54	79215.5	2600.23	5601.08	4500.7	2233.51	100	583.35	4800.86		29.333	141574	600	1550	1178578	46273	16710	900	116361	3700	0	900	381869	300	0.1	100	0	0.1	0	0	67	0	0.1	6.7
46.0734	6.60123e+06	1482441223	4.94821e+06	1.63839e+08	155295	63684.3	6401.36	2.27563e+06	428650	114639	235549	2.06889e+08	1.87237e+08	183434	19212.7	60023.8	2700.25	900.03	3200.36	2133.49	0.1	520.01	3100.36		29.758	145613	1900	1600	1167837	43765	18712	1200	111322	4401	100	900	370068	100	0.1	400	200	0.1	0	0	33	0	0.1	3.3
46.7215	5.97792e+06	1470873322	4.95876e+06	1.55557e+08	149133	57760.5	5551.02	2.9065e+06	336438	107990	210731	1.92652e+08	1.79587e+08	173009	8402.43	120195	1700.1	1000.03	4100.58	3200.36	100	43.33	7001.82		30.183	145007	1000	1450	1147968	47577	17761	1050	110818	3550	0	700	378584	200	0.1	0	100	0.1	0	0	67	0	0.1	0.1
47.3695	5.50447e+06	1455875970	6.77198e+06	1.57777e+08	158629	63734.5	6551.43	3.14535e+07	350096	107184	215143	200539309	1.86655e+08	215260	37849.2	85752.5	2000.14	200	4000.55	3600.45	0.1	350	7001.82		30.608	137637	1500	1450	1151931	47476	19263	900	110213	3650	0	1100	366274	600	0.1	100	300	0.1	0	0	0.1	0	0.1	0.1
48.0175	4.27903e+06	1467399888	5.25186e+06	1.59159e+08	178954	58262.4	4900.8	2.96801e+06	356392	106781	232400	1.95585e+08	1.82123e+08	204001	19212.7	85350.1	1100.04	400.01	3800.5	1466.74	0.1	450.01	11304.8		31.033	136224	1200	1400	1162405	45169	16659	1450	115957	3650	0	700	369350	200	0.1	100	400	0.1	0	0	33	0	0.1	0.1
48.6655	6.95044e+06	1480044902	6.38248e+06	1.63822e+08	163784	60521.3	6251.3	5.05478e+06	368479	107083	199680	2.04864e+08	1.89972e+08	151171	8902.72	75194.2	10403.7	1200.05	4500.7	2933.63	0.1	126.67	4200.66		31.458	139454	1600	1000	1181004	43364	18211	1300	106889	4801	0	800	373864	100	100	100	0	0.1	0	0	0.1	0	0.1	6.7
49.3135	4.52087e+06	1453866568	5.14675e+06	1.57934e+08	168536	59316.5	6401.36	4.77921e+06	358542	118166	207993	1.96924e+08	1.88464e+08	136226	7001.68	27025.1	1800.11	300	4200.61	6234.69	0.1	1193.39	3600.48		31.883	137435	1800	1350	1179836	44166	18512	1050	112833	3951	0	800	367094	100	0.1	100	200	0.1	0	0	33	0	0.1	6.7
49.9616	4.66901e+06	1429776674	5.16361e+06	1.55807e+08	177335	55100.6	6151.26	5.37441e+06	388424	105472	212049	1.93004e+08	1.82151e+08	152080	20214	41659.7	1600.09	500.01	4100.58	1233.39	0.1	50	4200.66		32.308	147330	1500	1600	1199092	46574	18311	1050	104673	4501	0	1700	380637	100	0.1	200	500	0.1	0	0	33	0	0.1	3.3
50.6096	3.62805e+06	1407777757	5.83028e+06	155370330	164188	57660.1	6451.38	4.49327e+06	322844	103558	187574	1.86103e+08	1.70516e+08	161277	20314.2	105079	1400.07	300	2800.27	5334.33	0.1	13.33	4500.75		32.733	143795	800	1600	1180114	47175	15408	1100	122006	3000	0	900	387311	100	100	0	200	0.1	0	0	100	0	0.1	3.3
51.2576	2.70376e+06	9.01148e+08	3.61544e+06	9.80466e+07	118463	47223.9	3900.51	1.55034e+06	180178	55252.2	104717	1.03864e+08	9.43413e+07	58214.7	13306.1	47979.1	1800.11	600.01	2000.14	366.67	0.1	26.67	1700.11		33.158	143896	1700	1950	1211514	44567	20014	1150	105076	4301	0	1300	383922	200	0.1	200	100	0.1	0	0	33	100	0.1	413.3
51.9056	578410	363661793	1.27239e+06	4.07966e+07	56605.9	30831.5	2150.15	609027	75942.1	21816	69461.6	4.18191e+07	3.87426e+07	22717.5	10003.4	31634.4	400.01	400.01	1100.04	0.1	0.1	23.33	200		33.583	6222086	44245675	2070745	44291998	237602	97523	19012	5281535	49534	36345	1751102	25978239	30516216	83240	1100	5501	9303	0	6702	433	1300	0.1	806.7
52.5537	420648	1.47277e+08	417481	1.6536e+07	42058.5	19462.6	1500.07	415265	32635.5	10803.9	14457	1.66107e+07	1.6021e+07	30531.6	300	4100.58	300	0	400.01	300	0.1	6.67	300		34.008	12164330	1212903963	9344673	107074238	421140	121299	13006	4357127	97323	74088	6408582	66334939	82893646	103471	400	3200	4801	200	9003	233	800	0.1	280
53.2017	568343	6.47609e+07	223995	7.53997e+06	32735.5	14607.1	900.03	312928	15057.6	3650.45	15007.6	7.23906e+06	6.58787e+06	4100.57	300	800.02	100	0	400.01	33.33	0.1	6.67	0		34.433	116054560	1539524342	6972145	131365695	522098	131082	8953	1227243	93851	80120	3777100	78635405	99288003	102665	600	1100	15909	0	10704	0.1	2900	0.1	116.7
53.8497	75788.7	2.69741e+07	76241.5	3.64633e+06	31031.9	11104.1	500.01	456022	8502.41	2000.13	9803.23	3.21502e+06	2.88752e+06	1800.11	900.03	300	0	0	0	0.1	0.1	10	0		34.858	4256104	1497833817	6552825	126577875	474115	113436	6652	812646	258315	69666	3258858	65568545	82060267	79218	100	1200	1100	100	8102	67	6301	0.1	60
54.4977	53995.8	1.19153e+07	34288.8	2.00245e+06	27725.4	8752.54	650.01	32936.1	3900.51	500.01	13756.4	1.51007e+06	1.22896e+06	800.02	100	100	0	0	0	0.1	0.1	6.67	100		35.282	6124723	782394126	3358723	69996683	260587	73081	3800	2905261	40356	32837	1560778	31748213	39794743	35644	500	400	400	0	4301	33	0	0.1	36.7
55.1457	38548.9	5.99147e+06	17059.6	1.26474e+06	26523.3	8302.29	800.02	27926	2400.19	500.01	750.02	832205	638351	100	200	100	0	0	0	0.1	0.1	10	0		35.708	5243704	335495416	1657077	28597368	140467	42261	2750	179403	153048	14107	660954	13554239	16732023	14808	200	27927	9503	24321	82944	100	100	0.1	0.1
55.7938	37245.6	2.58308e+06	21965.9	949235	26723.6	7551.89	500.01	27425	2300.18	300	650.01	567335	328806	0.1	0	0	0	0	0	0.1	0.1	0.1	0		36.133	529353	142160228	602852	12704252	77403	31584	1850	144106	10654	5301	266934	5973967	6981524	5801	100	300	200	0	600	133	0	0.1	23.3
56.4418	36543.9	1.63357e+06	4450.65	911579	26322.9	7101.67	400.01	30030	1700.1	0	600.01	404126	182213	200	0	0	0	0	100	0.1	0.1	0.1	0		36.558	318593	59446921	251983	6163291	59420	24470	1150	126343	7302	2800	115055	2799562	2946156	2700	0	300	100	0	200	133	100	0.1	20
57.0898	35240.8	874432	2950.29	813198	22917.4	7401.82	600.01	29729.4	1600.09	50	750.02	331561	121697	100	100	0	100	0	0	0.1	0.1	0.1	1500.08		36.983	213732	26577877	109656	3356683	46172	23419	1500	123216	5651	1200	55807	1450876	1247670	1100	200	200	0.1	0	0	100	0	0.1	6.7
57.7379	714423	6.04424e+07	654029	2.44013e+07	62629.6	16759.3	1400.07	885464	67401.4	23218.1	79964.1	3.7613e+07	3.65227e+07	111319	11104.2	42462	1000.03	100	1100.04	333.34	0.1	6.67	1800.12		37.407	175130	11815975	63185	2114047	46172	20665	1200	122006	4851	400	19814	852774	546950	400	400	0	100	0	0	33	0	0.1	3.3
58.3859	3.70919e+06	6.02499e+08	2.51398e+06	7.00958e+07	96910	34339.1	6001.2	2.4367e+06	166824	65091.8	172645	9.2628e+07	8.62456e+07	140567	37247.6	75194.2	1100.04	500.01	2300.18	1033.37	0.1	50	2400.21		37.833	153391	5453392	26824	1559464	39052	19062	1000	116361	3800	0	12806	566362	294876	200	0	1300	0.1	0	0	0.1	0	0.1	3.3
59.0339	3.3586e+06	7.58077e+08	3.71521e+06	9.07291e+07	115339	42058.6	5400.97	4.04634e+06	198963	68406.6	194208	1.08442e+08	1.03251e+08	120087	17911	57614.1	700.02	800.02	3000.31	666.68	100	20	4300.69		38.258	150360	2353653	12756	1355380	46674	16659	1150	112732	4901	0	6201	453491	118483	100	200	100	0.1	0	0	33	0	0.1	10
59.6819	5.02771e+06	8.41189e+08	3.54722e+06	9.39267e+07	206604	41005.7	4100.56	2.45566e+06	203828	68406.6	165414	1.15963e+08	1.12166e+08	72276.7	5901.2	60124.2	1800.11	300	1900.13	300	0.1	10	1700.11		38.683	148845	1431451	6301	1240922	40756	16109	1350	123116	4101	0	3700	426489	65347	0.1	0	300	0.1	0	0	0.1	0	0.1	3.3
60.3299	3.97921e+06	8.86287e+08	4.08608e+06	1.00121e+08	118866	46872.8	4800.77	2.10994e+06	221476	75038.4	191980	122153004	1.15583e+08	112125	14407.1	96318.4	1600.09	200	1900.13	900.03	0.1	13.33	2700.27		39.107	149653	854505	3650	1203311	42963	19913	1100	115252	4851	0	2600	412080	32436	0.1	300	300	0.1	0	0	33	0	0.1	0.1
60.978	3.20396e+06	867814354	3.04285e+06	9.68586e+07	111712	42710.5	5200.9	2.63391e+06	220816	70516.4	175782	1.20242e+08	1.09723e+08	75392.2	15107.8	79014.4	800.02	400.01	2500.22	1433.41	0.1	10	4400.72		39.532	141170	435730	4751	1196254	40857	17711	950	114748	4101	0	2000	397378	20515	100	100	100	0.1	0	0	0.1	0	0.1	6.7
61.626	3.57207e+06	8.83694e+08	3.28046e+06	9.7046e+07	117757	42509.9	4800.77	2.31321e+06	209708	71420.6	158135	1.20612e+08	1.13906e+08	126843	11804.8	26624.4	600.01	300	1600.09	300	0.1	23.33	1200.05		39.958	142584	260068	2300	1164253	39453	17160	1450	112329	3951	0	1900	372017	14808	200	200	100	0.1	0	0	0.1	0	0.1	3.3
62.274	1.9996e+06	8.60645e+08	3.01637e+06	9.56508e+07	107381	39551.8	3450.4	2.33828e+06	204842	62882.3	132991	1.17717e+08	1.09998e+08	80418.7	16909.8	50286.9	500.01	400.01	3300.38	366.67	0.1	13.33	2500.23		40.383	144199	434597	2700	1175016	38550	15558	950	113438	4001	0	1300	375301	7302	0.1	0	200	0.1	0	0	67	0	0.1	3.3
62.922	3.48068e+06	8.6071e+08	2.87877e+06	9.53598e+07	111712	43512.8	4750.75	1.20453e+06	200179	66698.9	123006	1.19711e+08	1.13455e+08	73080.6	23519	93298.8	400.01	200	2300.18	3733.82	0.1	16.67	2000.15		40.807	144704	135418	2050	1158865	36545	18612	1150	117268	3550	0	1300	382998	6101	100	100	200	0.1	0	0	0.1	0	0.1	3.3
63.57	3.30722e+06	8.28729e+08	3.03503e+06	9.39903e+07	96406.8	47073.4	4400.64	1.28721e+06	208086	68808.4	132790	1.14218e+08	1.0718e+08	72276.7	13606.4	119893	500.01	800.02	2600.23	1033.37	0.1	16.67	1800.12		41.232	139858	112124	2250	1164141	38250	17360	1250	115756	4051	0	1900	382793	5901	0.1	0	0	0.1	0	0	33	0	0.1	6.7
64.2181	2.74916e+06	8.5012e+08	3.28188e+06	9.59862e+07	102446	38799.9	3150.33	792426	200534	63987	124670	1.15402e+08	1.0851e+08	69463.2	5601.08	55204.7	1900.12	200	2500.22	1733.44	0.1	246.67	1300.06		41.657	138848	76397	2150	1132507	42662	17761	1200	113035	3300	0	900	372633	2100	0.1	400	300	0.1	0	0	167	0	0.1	3.3
64.8661	2.22038e+06	8.25485e+08	2.64055e+06	9.109e+07	100131	38499.1	3500.41	1.64549e+06	223404	60874	112624	115659316	1.07412e+08	62431.9	7401.88	53899.8	1000.03	0	2800.27	0.1	0.1	13.33	1700.11		42.083	139555	57813	1550	1138897	44467	17761	800	107695	4451	0	900	350900	2100	200	200	100	0.1	0	0	67	0	0.1	6.7
65.5141	2.81918e+06	808501796	2.60561e+06	9.02901e+07	94595.4	38098.1	4300.61	1.60217e+06	198558	60472.4	102200	1.15055e+08	1.05482e+08	65645.8	5100.89	10103.5	1000.03	300	2300.18	233.34	0.1	13.33	400.01		42.507	315426	45299172	452945	12142211	79615	27025	1200	110919	16359	14908	593085	12592849	16729455	16610	100	200	0.1	0	2100	33	0	0.1	3.3
66.1621	1.82506e+06	840343973	2.44801e+06	9.18276e+07	104259	41707.7	3200.34	2.58001e+06	191264	63233.8	95455	1.13418e+08	107806817	75995.3	6301.36	38150.1	1600.09	100	2000.14	200	0.1	20	1700.11		42.932	1766265	690364574	3087274	62604179	210900	68911	3000	114950	47076	36947	1782167	38405155	49496754	39855	200	300	600	0	6702	0.1	0	0.1	6.7
66.8102	2.92157e+06	8.82791e+08	2.8728e+06	9.86668e+07	103856	39000.4	2600.22	870606	212396	68406.6	93492.6	1.2021e+08	1.12059e+08	85245.7	2800.27	28828.6	1300.06	200	2400.2	28428.2	0.1	356.67	3000.33		43.357	2321916	980967854	4340668	83958976	273212	85548	3200	110213	56610	50588	2391397	49339064	62314398	47478	100	200	300	100	7502	33	0	0.1	6.7
67.4582	1.89024e+06	8.65317e+08	2.33135e+06	9.64421e+07	96608.1	37897.6	3000.3	1.07731e+06	197899	57761.7	97367.3	1.20665e+08	1.15327e+08	70468	4900.83	38952.2	1000.03	300	2300.18	566.68	0.1	6.67	1300.06		43.782	2669417	1132415001	4831221	95286466	310848	86605	3800	111825	62785	60124	2669513	53579101	69026768	49786	0	200	0.1	100	8903	0.1	100	0.1	10
68.1062	2.22832e+06	7.81299e+08	2.28403e+06	8.99211e+07	116447	36393.9	3450.4	627755	188884	62380.2	97367.3	1.14313e+08	1.06984e+08	82932.5	2500.21	24520.7	300	100	2300.18	3333.72	0.1	10	1700.11		44.207	2700562	1096747922	4937623	94903420	297986	86856	3600	112027	61780	59522	2574462	53296669	66432819	54403	200	0	600	0	7902	100	0	0.1	3.3
68.7542	2.08699e+06	7.8643e+08	2.02009e+06	8.82047e+07	89363.7	38098.1	2950.29	690837	186099	54348.9	98776.6	1.08839e+08	102592732	62231	2600.23	16809.7	900.03	400.01	2000.14	33.33	0.1	0.1	1200.05		44.632	2546676	1056881837	4718205	90701205	297782	84140	4451	111825	57764	55506	2506146	50488019	64481091	47478	0	500	400	0	6602	67	0	0.1	10
69.4023	2.10525e+06	8.20924e+08	2.31889e+06	9.18239e+07	95199.2	38398.9	3250.35	853278	184176	57109.2	101595	1.11854e+08	103495541	64340.1	8802.66	42863.2	1200.05	200	3200.36	1466.74	100	6.67	1400.07		45.057	2583624	1067875628	4715596	91048787	302374	80118	4251	114143	61429	52996	2469112	51232572	65077070	53901	200	100	200	0	8002	0.1	0	0.1	10
70.0503	1.53308e+06	7.79666e+08	1.9911e+06	8.72643e+07	95199.2	34489.4	2900.28	261660	172235	52642.8	105623	1.10859e+08	1.05302e+08	72377.2	8302.37	39954.9	1500.08	100	1900.13	33.33	100	13.33	1400.07		45.482	2612410	1053707224	4737795	90301752	302374	84593	4651	109609	57965	51892	2489835	50419233	63528299	50087	200	300	200	100	6902	0.1	0	0.1	16.7
70.6983	1.44145e+06	7.57359e+08	2320612	9.28021e+07	92381.8	39501.7	2800.26	445720	198203	54750.3	102955	1.05461e+08	9.66361e+07	70166.5	2400.2	6701.55	600.01	200	2200.17	1833.45	0.1	10	500.01		45.907	2548204	1021522286	4671253	89733211	311359	83738	4451	112128	61931	53298	2450410	50519002	64022011	50689	100	0	300	100	8102	0.1	0	0.1	0.1
71.3463	1.95594e+06	7.83881e+08	2.06998e+06	8.75141e+07	97212	39501.7	3600.43	788475	176181	52291.5	89266.8	1.07717e+08	102432167	62934	4700.76	18712	800.02	0	2100.15	300	0.1	16.67	2700.27		46.332	2684856	1054262009	4851319	92261704	303803	82230	3600	105378	60174	53498	2551267	51986988	66240194	53299	0	200	200	0	8002	133	100	0.1	10
71.9943	1.95023e+06	7.55106e+08	1.99767e+06	8.34056e+07	90872.7	36945.2	3150.33	983812	172589	54800.5	95102.8	1.0136e+08	9.64145e+07	138346	1300.06	18011.2	800.02	100	2700.25	166.67	0.1	13.33	500.01		46.757	2756195	1081508639	4854583	94484834	311257	81425	5201	114748	61228	52294	2631686	51858490	66252295	54804	100	300	400	0	8102	0.1	0	0.1	20
72.6424	1.24436e+06	7.78537e+08	2.06461e+06	8.69656e+07	86346.2	36444	3200.34	409715	175877	51438.6	96562.1	1.07615e+08	1.00223e+08	67755.3	4400.67	11404.5	1000.03	0	1600.09	133.33	100	16.67	1300.06		47.182	2786631	1057874290	4827167	90939672	306049	80470	4651	116764	60274	51190	2517252	50291704	63989613	53700	300	100	2000	100	7002	0.1	0	0.1	10
73.2904	1.22019e+06	7.42914e+08	2.28189e+06	8.6035e+07	89061.9	35090.8	3950.52	1.42189e+06	174966	53295.1	99330.2	1.0519e+08	9.73795e+07	72477.7	5701.12	6301.37	400.01	0	2400.2	733.35	0.1	23.33	1100.05		47.607	2797209	1040693450	4805237	90121655	318509	80922	3901	107292	59320	52294	2574216	49627430	64632189	52897	0	500	400	100	6802	67	0	0.1	0.1
73.9384	1.9105e+06	7.67436e+08	2.07566e+06	8.58712e+07	85038.8	37747.2	3300.36	403952	170718	58364	98625.6	1.04942e+08	9.84106e+07	65947.1	2500.21	14907.6	400.01	100	2000.14	766.69	0.1	6.67	3300.41		48.032	2857084	1044389006	4749889	90950524	314423	83386	3700	114748	60776	53398	2701615	50787851	65163344	49184	100	5301	800	200	9303	0.1	100	0.1	10
74.5864	2.36564e+06	7.61252e+08	2.20874e+06	8.69977e+07	106071	38950.3	3200.34	1.09782e+06	183012	52893.7	87556.7	1.07467e+08	101185174	64942.7	4200.61	54903.6	1500.08	200	2900.29	166.67	0.1	6.67	1700.11		48.457	2808506	1010453777	5084559	89179886	315444	82581	5001	118276	59119	54000	3150953	48298509	62673184	54001	400	100	2300	200	9003	67	0	0.1	6.7
75.2345	1.75458e+06	7.79686e+08	2.08793e+06	8.63292e+07	84133.8	36895.1	4250.6	741745	169454	50334.8	75993.4	1.02868e+08	9.63692e+07	52091.8	2600.23	19513.1	700.02	0	2600.23	0.1	0.1	13.33	1500.08		48.882	2691424	1001965073	5272213	88176263	301864	76599	3800	120897	59220	54803	3433919	48159223	62250286	50890	300	300	1300	100	7602	0.1	0	0.1	6.7
75.8825	1.72317e+06	7.41336e+08	2.1499e+06	8.47389e+07	89564.9	35892.7	2850.27	504744	183872	52743.1	84137.1	1.03526e+08	9.68204e+07	250713	6701.54	48781.8	900.03	100	2000.14	333.34	0.1	13.33	900.03		49.307	2848068	1042728454	5888121	91578593	319429	76147	4401	119687	56710	53799	3938445	50014624	64172247	49686	300	300	1100	0	7102	0.1	100	0.1	3.3
76.5305	1258896	7.15345e+08	2.14846e+06	8.13509e+07	91073.9	37697.1	2950.29	299253	167128	51037.2	78154.6	9.97191e+07	9.59415e+07	57411.5	2800.27	34741.5	1200.05	100	1900.13	0.1	0.1	26.67	700.02		49.732	2820667	1001437001	5949501	89379417	304416	75242	3951	113337	54652	55405	3992145	48934552	62311465	50790	0	100	1000	100	7402	67	100	0.1	6.7
77.1785	1.13644e+06	6.92385e+08	2.09942e+06	7.79608e+07	80413.6	36845	3100.32	345736	165965	49181	67603.1	9.55055e+07	9.01186e+07	50988	2900.29	10003.4	500.01	100	2000.14	0.1	0.1	13.33	400.01		50.157	2707661	983482162	5915691	87017943	308806	74287	5001	121099	53096	56610	4044588	47935894	61392772	44368	200	200	1500	200	7602	0.1	200	0.1	6.7
77.8266	1.1995e+06	7.3074e+08	2.32611e+06	8.27451e+07	84536	34840.2	2600.22	561404	175371	49331.5	84438.8	1.03992e+08	1.00214e+08	59118.3	4000.55	15608.4	800.02	300	1500.08	333.34	0.1	16.67	500.01		50.582	2814897	962107354	5755074	85359258	298394	74890	3600	138452	55355	51792	3519707	46378956	59135462	46174	0	200	3100	200	6902	67	100	0.1	3.3
78.4746	1.14056e+06	8.16579e+08	2.13614e+06	9.03976e+07	86647.9	36243.5	3200.34	432954	178963	49632.5	78858.3	1.02034e+08	9.62772e+07	57010	1900.12	8302.37	300	300	2000.14	66.67	0.1	20	900.03		51.007	2915420	961558843	5485348	84900233	301354	76197	4251	162598	57111	53398	3406024	45865477	59028069	44168	400	100	4901	100	8503	0.1	600	0.1	3.3
79.1226	1.22648e+06	7.52896e+08	2.17619e+06	8.4615e+07	91878.7	33186.5	2400.19	529475	171274	50585.7	86249.1	9.72529e+07	9.0775e+07	51289	3300.37	5501.04	900.03	200	2100.15	100	0.1	20	700.02		51.432	2920371	913834130	5157482	80144426	283606	72277	4101	157948	53899	47778	3133071	43629534	55620147	42864	300	400	3700	0	7502	133	600	0.1	10
79.7706	1458937	8.06784e+08	2.44152e+06	9.18607e+07	88659.6	35992.9	2450.2	675251	188530	52141	72526.2	1.00402e+08	9.52041e+07	52292.6	800.02	17810.9	300	100	2400.2	0.1	0.1	20	1200.05		51.857	2787672	874447255	4805121	79690644	280650	70921	3851	152591	55355	46574	2885937	43554482	55884655	41660	400	200	2900	0	6702	100	400	0.1	16.7
80.4186	1.67658e+06	7.52276e+08	2.07704e+06	8.45144e+07	92381.8	36794.9	2600.22	303232	185290	54348.9	90625	107358845	102395606	62130.6	2500.21	29730.4	1000.03	300	1800.11	133.33	0.1	16.67	700.02		52.282	2855855	914276646	4976797	81404292	288398	74689	4051	149459	54301	43866	2963256	43744255	56222458	39053	200	300	3500	100	6602	33	0	0.1	3.3
81.0667	1.18915e+06	7.39942e+08	1.94375e+06	8.27027e+07	88056.1	36644.5	2700.24	550200	158687	51739.6	71019	9.68926e+07	9.30032e+07	53597.2	5401	5701.12	800.02	0	2700.25	0.1	0.1	13.33	1500.08		52.707	2726114	888975470	4448662	79278981	272703	73634	3700	154410	54150	44769	2650361	42834770	55192000	41059	300	200	2100	100	7602	67	600	0.1	3.3
81.7147	1.26143e+06	7.12768e+08	1.89242e+06	8.15164e+07	81419	36343.8	2350.18	245491	170010	50936.9	67753.8	9.95346e+07	9.28578e+07	61528.1	3000.31	25221.9	900.03	0	1500.08	133.33	0.1	3.33	600.01		53.132	2595176	880018774	4509160	78246640	265269	74639	4101	148247	51992	44368	2841978	43279408	55203828	56712	300	100	1100	0	7602	33	300	0.1	20
82.3627	1.90938e+06	7.16387e+08	2.03585e+06	8.14749e+07	76794.8	34389.2	2950.29	126430	173449	51840	64589.8	9.68868e+07	9.12485e+07	60222.7	600.01	9903.38	900.03	0	1800.11	200	0.1	20	1300.06		53.557	2734465	895875678	4666066	80498353	265778	71825	4851	148348	56559	46474	2883520	43288136	56281747	75498	0	400	1900	200	6502	33	400	0.1	3.3
83.0107	1.08974e+06	7.51622e+08	2.01419e+06	8.18833e+07	85541.7	34790.1	1950.13	502987	171375	52040.7	75691.9	1.02718e+08	9.78008e+07	63335.7	600.01	9302.98	800.02	100	2200.17	600.01	0.1	0.1	1000.04		53.982	2774105	894216267	4672159	78194525	259976	73483	4601	147944	52143	47477	2855761	42686756	55106933	81631	200	100	1300	300	6902	33	100	0.1	10
83.6588	1.09791e+06	7.01415e+08	2.01273e+06	8.34989e+07	85340.5	32735.5	3100.32	506916	170870	53395.4	76244.7	1.01049e+08	9.34554e+07	60323.1	3600.45	16309.1	600.01	400.01	2200.17	66.67	0.1	20	600.01		54.407	2857948	903105849	4572934	78767329	251226	71222	3400	138654	53548	43966	2797963	43301263	54735799	71176	0	200	600	200	5701	33	0	0.1	3.3
84.3068	1.53121e+06	7.24935e+08	1.94067e+06	8.23761e+07	82524.9	34389.2	1650.09	391027	170819	51840	70818	1.02835e+08	9.52078e+07	60222.7	1200.05	7702.04	2900.29	100	2500.22	133.33	0.1	20	1000.04		54.832	2724607	875156231	4299956	78452226	245124	71674	4001	142490	51691	41960	2595691	41956781	53706081	66955	100	300	1100	200	7902	133	0	0.1	13.3
84.9548	1.18488e+06	690291417	2.04169e+06	7.90852e+07	83228.8	36995.4	2700.24	242239	169858	51438.6	82729.2	1.02544e+08	9.61757e+07	55203.1	1800.11	3600.45	400.01	400.01	1900.13	0.1	0.1	343.34	1300.06		55.257	2707008	870624601	4234376	77755358	245124	67706	3600	134313	55104	41960	2425630	41753827	54520040	74492	0	100	800	100	7102	67	100	0.1	13.3
85.6028	1.48239e+06	7.13269e+08	1.91906e+06	8.22272e+07	83832.1	34088.5	2350.18	249150	168948	52141	70868.3	9.91617e+07	9.45676e+07	55203.1	2900.29	8102.26	100	0	2200.17	100	0.1	10	900.03		55.682	2754346	881574853	4159315	77521454	244921	68459	4251	144409	52695	45772	2379375	42535671	54732277	61933	300	300	500	100	7402	67	300	0.1	6.7
86.2509	1.1531e+06	7.05526e+08	1.94291e+06	80879351	81921.7	34289	2550.22	140858	167178	49983.6	79863.6	1.03616e+08	9.59654e+07	56407.7	2300.18	5401	700.02	0	2500.22	333.34	0.1	20	200		56.107	2801041	863835521	4069080	76985293	241668	68962	4501	146025	53648	40055	2470833	42173277	53823615	48783	200	600	500	0	6502	67	0	0.1	0.1
86.8989	1.06191e+06	7.53137e+08	2.2459e+06	8.75749e+07	83027.7	36744.8	2650.23	169451	170414	54248.5	71270.2	9.87594e+07	9.51208e+07	59118.3	3600.45	9002.79	600.01	300	2100.15	0.1	0.1	10	300		56.532	2714816	850855208	4022245	76761106	229272	69514	3901	144207	54552	38952	2247127	41678194	53238271	43466	100	400	400	100	6301	100	100	0.1	0.1
87.5469	1.50145e+06	6.96461e+08	1.88882e+06	7.90842e+07	82022.2	33687.6	2150.15	246304	167077	53395.4	72174.5	1.00278e+08	9.37324e+07	79714.9	4400.67	10904.1	600.01	0	1800.11	66.67	100	23.33	600.01		56.957	2734299	863018458	3957136	76668142	225210	67002	3901	145419	54803	39955	2242155	42355691	54176631	46876	100	300	700	0	6502	33	200	0.1	3.3
88.1949	1.40717e+06	7.32498e+08	2.01588e+06	8.55666e+07	82122.8	36794.9	2350.18	898081	167835	52090.8	78054.1	9.40326e+07	9.0117e+07	57511.9	2900.29	6001.24	600.01	0	1900.13	33.33	0.1	6.67	1100.05		57.382	2599230	856279381	3891837	76014550	226530	68359	4101	134011	53448	42662	2228303	41879088	53962503	38752	0	400	700	300	5801	67	200	0.1	3.3
88.8429	1.63502e+06	7.34412e+08	2.55941e+06	8.05354e+07	80514.1	35892.7	3050.31	998751	165358	58514.6	84338.2	1.03956e+08	9.6218e+07	63235.3	3500.42	64040.9	3900.52	600.01	2100.15	0.1	0.1	13.33	1000.04		57.807	2512673	841933400	3831682	75946718	215872	66601	3150	128360	50036	38551	2155601	40989909	53611378	45371	100	900	300	200	6401	67	0	0.1	3.3
89.491	2.25459e+06	6.96146e+08	5.44261e+06	8.26686e+07	94494.8	31783.5	3600.43	2.80649e+06	182708	81823.9	114892	9.53335e+07	8.97022e+07	65444.9	14507.2	198548	11804.8	700.02	2400.2	0.1	300	16.67	2300.2		58.232	2483035	845272091	3815276	75972219	215770	65546	3851	129571	52293	43866	2203536	40403660	53092983	61632	100	200	400	0	6301	67	0	0.1	13.3
90.139	5.76695e+06	7.07355e+08	1.33079e+07	7.67404e+07	108891	39902.8	3900.51	6.66942e+06	178660	135311	200085	9.78305e+07	9.08438e+07	79915.9	43063.6	599631	35443.3	4300.64	1600.09	1400.07	300	20	5801.25		58.657	2520382	843169498	3955985	75625772	211205	69012	3050	125133	53548	43465	2183455	41027683	53129480	58519	300	400	800	0	7502	0.1	0	0.1	10
90.787	1.24377e+07	6.38562e+08	3.28598e+07	7.50455e+07	157619	47926.1	8602.46	1.95263e+07	265076	288107	361793	9.27387e+07	8.81774e+07	77503.1	103064	1.59594e+06	82031.4	9603.19	2600.23	466.67	1100.04	16.67	13907.2		59.082	2500423	830331115	3872626	75251219	203801	69062	3800	449084	53096	41359	2171570	40901592	53322448	48582	200	400	300	0	7002	33	0	0.1	3.3
91.435	2.72663e+07	6.89109e+08	6.76544e+07	7.8477e+07	230649	58664	15257.7	3.29948e+07	350403	488163	643303	9.46218e+07	9.18832e+07	136125	193985	3.20948e+06	156439	19112.6	2500.22	300	2100.16	6.67	23119.9		59.507	2563012	842857123	3957730	75180917	197820	66299	3400	118982	54803	45772	2225011	40876501	53368360	39755	400	400	500	0	5101	0.1	200	0.1	10
92.0831	3.5027e+07	626324416	9.80737e+07	7.73715e+07	307806	71217.9	18461.3	4.87058e+07	484257	761670	977891	8.90764e+07	8.43708e+07	134208	251047	4.5482e+06	212851	27025.2	2500.22	166.67	2400.21	33.33	29833.1		59.932	2611059	841713996	4024799	75283821	206539	69062	4201	130983	58166	41960	2265145	40383438	51899846	36747	200	700	600	100	5801	0.1	100	0.1	6.7
92.7311	4.82424e+07	6.37485e+08	1.33531e+08	7.66083e+07	397464	83480.6	28326.6	6.05427e+07	623623	984302	1.23774e+06	9.19502e+07	8.82057e+07	164007	316608	6.58127e+06	295990	39955.1	3400.4	200	3600.47	26.67	40059.6		60.357	2582683	833780839	4124128	74050658	191336	66450	3400	117469	56559	39855	2258260	40579283	52414965	34642	200	100	900	100	7702	0.1	0	0.1	10
93.3791	5.56791e+07	5.90712e+08	1.59973e+08	7.53073e+07	452687	96860.4	30981.8	7.16441e+07	731179	1.27139e+06	1.61076e+06	8.81838e+07	8.72378e+07	179182	357130	7.81051e+06	360219	50889.3	4400.67	233.34	4000.59	10	49792.1		60.782	2664998	827736288	4192825	73982270	190323	66952	3951	119082	53397	41258	2296715	40728031	52301007	31935	300	200	1100	0	8002	33	0	0.1	6.7
94.0271	7.05686e+07	5.89928e+08	201855540	7.71689e+07	565289	111511	38850.1	8.47953e+07	881138	1.47563e+06	1.77468e+06	8.66328e+07	8.38677e+07	205522	426974	9.41782e+06	415159	56911.7	4500.7	966.7	4400.71	43.33	63148		61.207	2684945	827443115	4303300	75725348	178577	67957	4051	115957	57814	47176	2243999	41259256	52944612	30933	200	300	1500	0	6602	0.1	100	0.1	13.3
94.6752	7.94813e+07	5.70377e+08	228017425	7.63524e+07	606232	120782	44164.7	9.09386e+07	1.00418e+06	1.68701e+06	2129102	8.91522e+07	8.27866e+07	249086	484019	1.1832e+07	510428	68361.1	4800.8	433.34	7001.79	23.33	70484.3		61.632	2524934	810222064	4052974	73329624	176957	68308	3750	116663	56961	42963	2014419	40298483	51895213	31434	300	100	900	100	6101	0.1	100	0.1	13.3
95.3232	8.81472e+07	546927094	2.61172e+08	7.49894e+07	684263	134599	54297.7	1.06539e+08	1.17388e+06	1.86228e+06	2.2758e+06	8.292e+07	8.04024e+07	253968	505325	1.24546e+07	528561	71777.6	4800.8	433.34	8002.34	23.33	77120.6		62.057	2507977	824203194	3925512	74704227	185765	64441	2950	117066	61630	45672	1948493	40699952	52468127	32837	200	200	900	100	5801	0.1	100	0.1	10
95.9712	9.4962e+07	5.21955e+08	2.81055e+08	7.5292e+07	726468	139796	55451.9	1.0867e+08	1.25927e+06	2.01286e+06	2.53237e+06	8.42803e+07	8.04239e+07	294104	544605	1.44044e+07	597043	81931.3	5801.17	633.35	7001.79	50	82653.4		62.482	2399690	810586153	3880502	73342480	178880	65747	4201	175040	58115	40356	1990868	39470219	51160072	29630	100	200	1000	0	6101	0.1	300	0.1	6.7
96.6192	9.84691e+07	5.08677e+08	2.90072e+08	7.34949e+07	783307	141966	59316.6	1.17228e+08	1.37228e+06	2.16271e+06	2.63852e+06	8.12761e+07	7.85293e+07	304818	565479	1.49178e+07	617994	83238.7	6801.6	466.67	6401.5	50	90101		62.907	2385225	818003882	4426433	73037707	175945	70167	4051	198132	60274	44869	2403213	40075210	52889189	29430	200	100	900	0	7902	33	0	0.1	16.7
97.2673	1.08805e+08	5.09437e+08	3.21986e+08	7.60143e+07	865731	158429	65391.7	1.19615e+08	1400273	2.31887e+06	2.87324e+06	8.28511e+07	7.80369e+07	336189	617428	1.65934e+07	677464	96520.8	6901.65	533.34	8102.4	30	95739.8		63.332	2395459	810986081	5418671	73518281	181512	63537	4051	162295	58617	46073	2923682	39832655	51512458	26524	0	0	1200	100	6001	100	300	0.1	6.7
97.9153	1.16291e+08	5.0575e+08	3.47022e+08	7.7808e+07	913209	168436	72373.5	1.36598e+08	1.54859e+06	2.56957e+06	3.1993e+06	8.64197e+07	8.30988e+07	372239	642897	1.82187e+07	746113	107296	6701.56	466.67	10704.2	36.67	109041		63.757	2270093	788204776	6341594	71451840	177160	68660	3150	133809	59421	48380	3406283	39507219	51624949	38451	100	300	1500	100	5301	0.1	200	0.1	13.3
98.5633	1.27835e+08	5.08227e+08	3.74879e+08	8.14191e+07	986725	184877	75941.1	1.37955e+08	1.6015e+06	2.65672e+06	3.30481e+06	8.2609e+07	7.91848e+07	376547	648330	1.86643e+07	754427	108908	8602.57	533.34	9703.44	46.67	104404		64.182	2279485	798908103	7654503	72458602	180298	66450	4151	123418	60525	57413	3698620	39310628	51658773	34241	200	100	1800	200	4701	67	300	0.1	3.3
99.2113	128554011	4.86017e+08	3.88545e+08	7.75212e+07	1.01416e+06	185333	81620.6	1.48652e+08	1.72416e+06	2.87447e+06	3.53078e+06	8.53086e+07	8.09011e+07	392556	721769	1.96362e+07	798812	109009	7501.95	766.69	11304.7	43.33	125887		64.607	2269782	779505367	9539431	70625219	166436	63537	3100	130580	58015	57815	4134407	38268800	50706050	40357	100	300	1500	0	5501	0.1	400	0.1	6.7
99.8593	1.41601e+08	4.95476e+08	4.14819e+08	7.99732e+07	1.09588e+06	194801	80062.3	1.53638e+08	1.72023e+06	2.88776e+06	3.68018e+06	8.23008e+07	8.12597e+07	422157	725551	2.09386e+07	866222	123928	8002.22	1466.74	11004.4	43.33	118621		65.032	2250433	803785190	13236633	71255759	178577	63688	3600	127553	63387	70370	4991377	39270059	51231627	35444	300	100	2400	100	5401	100	300	0.1	6.7
100.507	1.40368e+08	4.65413e+08	4.35214e+08	8.0531e+07	1.15258e+06	204174	91728.6	1.60929e+08	1.94151e+06	3.19138e+06	3.95218e+06	8.28644e+07	7.92497e+07	437082	756678	2.14772e+07	869298	120500	7902.16	633.35	10203.8	50	123565		65.457	2509915	775228646	19680955	70266995	173112	62332	4101	120796	56459	74892	6004897	38497413	50073204	30232	200	100	2300	0	6201	100	100	0.1	6.7
101.155	1.42548e+08	4.50295e+08	4.38177e+08	7.58398e+07	1.13771e+06	210511	88660.3	1.55059e+08	1.86918e+06	3.09631e+06	3.78947e+06	7.76602e+07	7.50569e+07	425552	758888	2.26505e+07	899669	125038	8102.28	900.03	11304.7	33.33	128411		65.882	2060374	764987418	27856459	70014047	174832	63688	3700	120998	59069	87462	7229023	38180208	49858788	33038	100	600	3100	400	6301	0.1	200	0.1	6.7
101.803	1.45412e+08	4.28459e+08	430159334	7.33925e+07	1.11404e+06	197385	91628	1.59037e+08	2.00515e+06	3.26215e+06	3.98619e+06	7.96088e+07	7.79149e+07	438318	797050	2.29058e+07	907218	128871	9503.13	1166.71	10404	53.33	132651		66.307	2077408	755083852	37111019	67351416	166335	63085	4201	118377	59621	86758	8353932	36654764	48477822	31535	200	500	2900	200	5601	200	100	100	3.3
102.451	1.61854e+08	4.54048e+08	4.53827e+08	7.7439e+07	1.22409e+06	221263	97414.1	1.67485e+08	2.03768e+06	3.29943e+06	4.0267e+06	7.95072e+07	7.7336e+07	452126	778168	2.40729e+07	952807	134421	10203.6	966.7	11304.7	33.33	138712		66.732	2048323	741612970	45096420	67374791	163099	61930	3951	111926	62082	102158	8915916	37664668	49860898	27025	300	200	4801	400	7902	67	200	0.1	3.3
103.1	1.54741e+08	4.34134e+08	4.66331e+08	7.45401e+07	1.18052e+06	212488	98420.7	1.7015e+08	2.11453e+06	3.49189e+06	4.24946e+06	7.99262e+07	7.80288e+07	486701	837743	2.60238e+07	998642	143912	10003.5	966.7	13406.6	43.33	145180		67.157	2111211	737303073	51216599	67251306	169167	67655	3250	121099	67054	108806	9490726	37220403	48304233	25222	400	100	7102	800	4801	33	600	100	10
103.748	1.67157e+08	4.35965e+08	4.6808e+08	7.74867e+07	1.22842e+06	227150	97867.1	1.82437e+08	2.10476e+06	3.49099e+06	4.31099e+06	8.10757e+07	7.91615e+07	497554	835944	2.60195e+07	1.02874e+06	138762	10503.8	1200.05	12305.5	126.67	142047		67.582	2137749	731232095	58497858	66693884	168155	62834	3550	146631	71123	124128	9365759	36479626	48029172	22417	100	200	12105	1000	5601	0.1	200	100	6.7
104.395	1.61037e+08	4.34492e+08	4.77079e+08	7.58758e+07	1.25889e+06	224510	104763	1.76913e+08	2.18999e+06	3.49678e+06	4.39856e+06	7.95201e+07	7.86403e+07	491144	848225	2.49301e+07	966148	142094	7702.06	966.7	12605.8	63.33	154584		68.007	2316289	736459915	66163134	65831389	184955	65445	3450	135121	79767	141384	9052590	36766774	47619732	28528	200	500	19814	1200	5501	67	0	100	3.3
105.043	1.71297e+08	4.33543e+08	4.81052e+08	7.28936e+07	1.27854e+06	244518	108993	1.80426e+08	2.12927e+06	3.56645e+06	4.53932e+06	8.17511e+07	7.75556e+07	518559	853416	2.5805e+07	1.01631e+06	155026	10704	733.35	12806	70	153775		68.432	2417810	721012731	73533507	65533305	192653	63889	3700	127251	98582	169482	8963236	36594374	47562610	29430	400	400	32237	2500	6201	33	300	100	6.7
105.692	167179919	4.07946e+08	4.88432e+08	7.3703e+07	1.24901e+06	223699	114081	1.79349e+08	2.24454e+06	3.78061e+06	4.56002e+06	7.64337e+07	7.59619e+07	511416	857866	2.61351e+07	1.00421e+06	146740	8702.62	1200.05	12705.9	43.33	139622		68.857	2735007	713898252	82633698	66130652	227038	67856	3050	118276	118832	226348	8579401	36745307	48998423	29230	200	300	49386	3801	6001	33	500	300	6.7
106.34	164613652	403289710	484936590	7.32495e+07	1.31411e+06	236847	101541	1.63996e+08	2.02599e+06	3.36613e+06	4.19825e+06	7.32478e+07	7.09341e+07	474719	804968	2.47543e+07	986449	151287	7301.85	666.68	16510	53.33	151449		69.282	3088135	712445839	94186315	65699722	259467	64140	4551	128461	159972	309560	8209854	35862449	48133975	30432	200	300	88173	5801	5601	0.1	700	300	3.3
106.988	1.70127e+08	4.07041e+08	507567221	7.51817e+07	1.35641e+06	244976	111260	1.87605e+08	2.34396e+06	3.86935e+06	4.75353e+06	7.52802e+07	7.5251e+07	510174	904359	2.68115e+07	1.01663e+06	140680	8502.5	833.36	12505.7	26.67	147404		69.707	3745623	728345141	103989727	65627516	336708	67756	3851	311989	204370	405578	7704576	36333589	48781225	35945	200	1000	133526	7802	4701	67	12005	300	0.1
107.636	1.60902e+08	379053582	4.76583e+08	6.98945e+07	1.11081e+06	240504	103051	1.7553e+08	2.01859e+06	3.30717e+06	4.106e+06	6.76173e+07	6.57716e+07	486081	806658	2.4163e+07	943636	130889	9202.94	933.36	13807	50	151145		70.132	4496104	708255958	115318523	64010973	389691	71875	3350	965737	251599	528223	7120709	36052139	48385271	42262	300	3901	212887	11204	4501	67	32037	600	23.3
108.284	1.64145e+08	362944955	4.85626e+08	6.78593e+07	1.26811e+06	246094	101088	1.94641e+08	2.25133e+06	3.91403e+06	4.85242e+06	7.7087e+07	7.56303e+07	621944	956223	2.74444e+07	1.07997e+06	146639	9803.33	900.03	14007.2	90	159541		70.557	5312130	692872418	125044910	65384997	440391	71473	4901	2699124	299695	670302	6463197	35851080	47504939	40758	100	10304	363503	16109	6802	67	77920	600	3.3
108.932	1.87643e+08	3.83927e+08	5.34109e+08	7.46009e+07	1.43106e+06	256159	109749	1.98684e+08	2.35673e+06	3.87881e+06	4.71917e+06	7.26754e+07	7.14368e+07	579881	924785	2.71307e+07	1.05385e+06	147750	9903.4	1200.05	13206.4	103.33	162679		70.982	6316677	695280161	139196713	65210232	533082	84895	4901	5695983	363264	846333	5922838	34344295	47240239	57716	500	18612	566294	15609	4701	200	140313	1100	10
109.58	1.82999e+08	3.77712e+08	5.50818e+08	7.4876e+07	1.2569e+06	262670	106979	215620318	2.43808e+06	4.20272e+06	5.16353e+06	7.90029e+07	7.75023e+07	597150	999490	3.0426e+07	1177221	161597	10804	1333.4	14808	73.33	165310		71.407	7932670	684579163	153445358	63376582	619467	86252	6551	9174765	429115	962110	5434608	34601941	45628438	60828	300	31435	865339	20915	5801	100	249446	900	10
110.228	2.03921e+08	3.9938e+08	6.05534e+08	8.02779e+07	1.32366e+06	265825	117759	2.10916e+08	2506589	4.15557e+06	5.21282e+06	7.96118e+07	7.96496e+07	702335	1.01094e+06	2.96573e+07	1.15017e+06	169891	8502.5	733.35	13106.3	50	166930		71.832	9995801	674380761	165177252	63665026	725133	83386	6952	13827406	497122	1171353	4992142	33841785	45771519	49585	700	43968	1259056	23920	5001	100	333604	1000	10
110.876	1.87659e+08	3.81735e+08	5.66349e+08	7.85135e+07	1.33069e+06	269998	115139	2.19188e+08	2.61126e+06	4.38113e+06	5.48315e+06	8.27726e+07	8.23216e+07	742639	1.06489e+06	31572908	1.20659e+06	171207	12205.2	1200.05	16510	83.33	181619		72.257	13174757	648786935	182764485	62071580	767291	75494	5301	19703846	559208	1305704	4716594	33264998	44548806	39955	600	65551	1861653	32337	6101	133	382351	1200	3.3
111.524	2.17827e+08	434702442	6.44319e+08	8.63061e+07	1.39891e+06	291493	126681	2.16929e+08	2.60824e+06	4.31219e+06	5.63371e+06	8.36178e+07	8.61995e+07	712925	1.08898e+06	3.25918e+07	1.22896e+06	174951	9202.94	1133.38	12705.9	83.33	166424		72.682	16883709	647895059	193026650	62618471	784357	71674	7102	25341510	587747	1591818	4441797	32876240	44435410	38251	700	77511	2977378	38553	5401	67	462459	2600	20
112.172	1.87756e+08	382239106	5.77707e+08	8.01586e+07	1.38832e+06	283391	121639	2.13233e+08	2.61104e+06	4.49506e+06	5.42935e+06	7.97669e+07	8.22145e+07	661929	1.0432e+06	3.13277e+07	1.213e+06	170600	11904.9	1266.72	14607.8	73.33	177261		73.107	20365774	622454664	211170531	60743882	859376	74488	8352	28514406	637992	1733102	4315929	31721504	42449405	38552	900	84853	3489233	39956	3700	67	575618	2200	0.1
112.82	2.00978e+08	4.19683e+08	6.28614e+08	8.41078e+07	1.35552e+06	289505	118615	2.18258e+08	2.66186e+06	4.32071e+06	5.52567e+06	8.24226e+07	8.31203e+07	625385	1.05265e+06	3.1757e+07	1.21636e+06	167666	12805.7	1033.37	14507.7	56.67	157922		73.532	23905422	598412782	217191644	58732628	935940	72328	7452	28032870	680760	1871813	4043946	30867596	42371204	33840	400	79522	4090143	46677	5401	33	771588	2100	3.3
113.468	1.84595e+08	3.61694e+08	5.61072e+08	7.58387e+07	1.2755e+06	269387	116197	2.04048e+08	2.52261e+06	4.16261e+06	5.17379e+06	7.56961e+07	7.6375e+07	568552	1.0149e+06	3.03752e+07	1.20323e+06	168576	10403.8	1200.05	15008.2	63.33	169968		73.957	30054645	597639448	238804944	59889668	1048672	69112	9503	27321078	748034	2046716	4177834	30916560	41387603	30432	100	75701	4615792	47881	4101	0.1	818172	3300	13.3
114.116	2.02259e+08	4.07478e+08	6.16252e+08	8.19681e+07	1.36404e+06	280945	119825	2.31348e+08	2.67148e+06	4.49799e+06	5.6688e+06	8.25068e+07	8.22928e+07	624968	1.07027e+06	3.30389e+07	1.23961e+06	167969	11404.5	966.7	16810.3	53.33	166728		74.382	33682567	549782407	240737467	55479395	1041810	69816	8402	24781761	731424	2086210	4029985	28877126	38812732	25022	500	64647	4765738	53300	4101	100	768100	2400	10
114.764	1.92226e+08	3.80986e+08	5.95508e+08	7.94011e+07	1.32579e+06	274478	121841	2.12147e+08	2.5683e+06	4.21037e+06	5.116e+06	7.5137e+07	7.39432e+07	533685	1.0446e+06	3.09577e+07	1.17906e+06	165137	10503.8	1300.06	16009.4	66.67	181518		74.807	41787796	588651429	260984286	59328796	1032915	83436	9953	27758226	778676	2232616	4270821	29576574	40676816	34241	900	73490	5228365	60931	4501	33	817960	3200	6.7
115.412	2.03747e+08	4.17743e+08	6.21034e+08	8.08594e+07	1.33743e+06	281658	125219	2.35929e+08	2.75634e+06	4.5515e+06	5.52147e+06	8.35673e+07	8.39741e+07	645316	1.10438e+06	3.40928e+07	1.29626e+06	180013	12005	900.03	16309.7	36.67	175742		75.232	49741411	545835459	263613068	55158782	1035058	130426	10354	31686545	717928	2118060	4133177	27613077	37609617	52596	1300	82539	5983199	60027	3901	67	872254	3000	16.7
116.06	199291587	3.79596e+08	6.01164e+08	8.14187e+07	1.3402e+06	281658	128698	2.15623e+08	2.64546e+06	4.37542e+06	5.41611e+06	7.93294e+07	7.84529e+07	652628	1.0577e+06	3.2157e+07	1.25756e+06	180924	12905.8	1100.04	15308.6	63.33	173412		75.657	64216802	559668149	280887262	55608568	1167540	250620	12355	42900854	738203	2217939	4388822	28877099	38933693	126453	1100	133929	7852468	65049	4001	700	1106456	3801	30
116.708	1.92878e+08	3.83818e+08	5.92109e+08	7.75419e+07	1.27706e+06	273358	126076	2.22027e+08	2.68511e+06	4.51542e+06	5.3929e+06	7.84442e+07	8.06679e+07	609854	1.06522e+06	3.21963e+07	1.23103e+06	182038	13206	800.02	16109.5	53.33	178072		76.082	76880381	530555347	293230220	54351785	1267198	416677	15859	53258590	709165	2188312	4377114	27051394	36896432	258095	1200	138573	9034123	67260	4601	733	1391071	3701	33.3
117.356	2.10939e+08	3.90457e+08	5.90467e+08	7.87477e+07	1.3311e+06	274834	120631	2.13377e+08	2.5328e+06	4.37753e+06	5.5625e+06	8.44828e+07	8.438e+07	624759	1.06801e+06	3.24058e+07	1.24483e+06	174951	10704	966.7	14107.3	90	167740		76.507	92502442	534285030	307334281	55444756	1359553	672186	17160	67973889	700145	2128239	4572447	27334047	38264446	437657	500	180743	11200713	80328	5201	800	2534624	4601	63.3
118.004	199461441	3.9177e+08	5.97766e+08	7.89692e+07	1.35818e+06	279214	126177	2.1967e+08	2.71311e+06	4.50667e+06	5.49278e+06	8.07688e+07	8.18609e+07	600793	1.04449e+06	3.15159e+07	1.21875e+06	172320	13506.3	1233.39	15208.5	50	180403		76.932	112044492	532264714	329657680	55240772	1731075	768122	18311	79222511	694222	2069999	4640149	26338930	37952518	488454	1000	210854	11833969	86061	6502	1367	2902650	2600	43.3
118.652	2.1434e+08	4.14568e+08	6.03104e+08	8.13209e+07	1.31642e+06	272492	116952	2.15062e+08	2.58341e+06	4.36628e+06	5.42773e+06	8.01801e+07	8.08043e+07	614855	1.05555e+06	3.16145e+07	1.22961e+06	179101	12005	1100.04	15208.5	70	164906		77.357	130520426	528807765	339540532	55612498	2072256	797476	18812	84869518	668722	1882954	4639398	26622621	38228758	651108	900	215727	12606158	91898	8703	1267	3217877	3000	86.7
119.3	2.00454e+08	4.00221e+08	6.17199e+08	8.23847e+07	1.33794e+06	269896	128244	2.29627e+08	2.72837e+06	4.61297e+06	5.60998e+06	8.2817e+07	8.19779e+07	605063	1.08393e+06	3.21295e+07	1.23505e+06	172725	11604.7	1200.05	16009.4	86.67	185370		77.782	150511187	523881720	362987196	56635166	2419949	799006	23519	89039710	719608	1842524	4910875	26735267	39584671	718400	1000	217656	12814010	86061	8102	2033	3313906	3300	73.3
119.948	2.15548e+08	4.20131e+08	6.16188e+08	8.31864e+07	1.35283e+06	279876	121387	2.23454e+08	2.612e+06	4.51815e+06	5.49923e+06	8.18387e+07	8.30799e+07	621422	1.06919e+06	3.17209e+07	1.22494e+06	172016	13806.6	1033.37	15308.6	53.33	168348		78.207	155695592	509236340	360561457	56509042	2279444	777549	24170	88291652	689244	1763132	4760485	26505548	39758699	798987	1100	211159	11784667	91294	9303	2467	3140779	3300	106.7
120.596	197757267	4.03756e+08	5.9863e+08	7.97284e+07	1.33426e+06	270761	118061	227385106	2.6345e+06	4.45658e+06	5.3312e+06	7.70578e+07	7.90197e+07	600377	1.04063e+06	3.10952e+07	1.24005e+06	174040	10503.8	1200.05	15008.2	70	181518		78.632	173891376	519218285	388168950	57674363	2342299	803332	24170	85630723	733788	1779266	4766783	27128340	40199906	874494	900	207810	11025280	81635	9103	2167	2887524	3400	96.7
121.244	2.05001e+08	4.27455e+08	6.08429e+08	8.25364e+07	1.36169e+06	273612	122244	220247438	2.61689e+06	4.46099e+06	5.47741e+06	8.44111e+07	8.62026e+07	649912	1.08339e+06	3.21281e+07	1.30335e+06	177988	12705.6	900.03	16309.7	80	172196		79.057	183542191	513590394	386835489	56304513	2209614	670303	20765	79902355	722758	1699445	4286545	25967310	39013429	789061	1000	180338	9988870	74596	10104	1200	2394860	4801	70
121.892	1.96675e+08	4.0423e+08	5.99509e+08	8.08199e+07	1.29591e+06	273561	116146	2.20665e+08	2.58339e+06	4.264e+06	5.24288e+06	82843834	8.24446e+07	600377	1.05759e+06	3.23386e+07	1.24407e+06	180620	11804.8	933.36	14808	90	182024		79.482	195450981	521618044	396420035	58358632	2205404	449009	20815	75845858	778992	1711886	3916862	26682001	39606202	501698	1100	168797	9617781	68064	5801	633	2021908	4401	60
122.54	2.12319e+08	4.43128e+08	6.10122e+08	8.34968e+07	1.34711e+06	271220	124916	2.24245e+08	2.65018e+06	4.45874e+06	5.69378e+06	8.91851e+07	8.95908e+07	634565	1.08253e+06	3.16338e+07	1.25223e+06	180721	11404.5	1100.04	16309.7	60	168348		79.907	200417692	532737840	408888091	58433576	2422216	271333	19413	73134578	846922	1857019	3527316	27001378	38347198	332601	1600	160098	9285261	66757	6702	533	1704217	2600	33.3
123.188	1.97174e+08	4.31537e+08	5.96131e+08	8.26535e+07	1.31145e+06	268980	117003	2.15734e+08	2.5152e+06	4.22828e+06	5.14788e+06	8.0869e+07	8.35646e+07	593091	1.07016e+06	3.09688e+07	1.20475e+06	174445	10904.1	866.69	14307.5	53.33	183646		80.332	195981752	532025964	401856661	59613156	2529118	191997	15608	66588087	913619	1966453	2948052	27826294	39420471	225148	1300	150999	9313660	63543	5501	267	1344465	3100	36.7
123.836	1.99547e+08	4.44729e+08	5.95451e+08	8.27246e+07	1.29283e+06	276464	117658	2.2233e+08	2.57209e+06	4.32319e+06	5.4316e+06	8.89791e+07	9.04905e+07	619337	1.06941e+06	3.06368e+07	1.21245e+06	173534	11404.5	966.7	14207.4	50	165918		80.757	202201815	533676249	404667127	60447278	2629381	151679	14457	63473214	981093	2073184	2383118	28019110	38762311	168481	500	134433	9001452	56613	5701	267	985224	3701	16.7
124.484	2.0048e+08	4.71939e+08	607751349	8.80272e+07	1.35707e+06	276209	119875	2.19255e+08	2.58218e+06	4.29202e+06	5.20622e+06	8.49953e+07	8.72147e+07	587993	1.0764e+06	3.09036e+07	1.22494e+06	169790	10503.8	1333.4	14207.4	80	173513		81.182	199753658	528446100	399402409	59823940	2699905	135472	16109	60042174	1014140	2170398	1842924	28230059	39012141	129480	1300	135443	9186583	57216	5001	200	980610	3500	23.3
125.132	1.98742e+08	4.65031e+08	5.93054e+08	8.54061e+07	1.31277e+06	268980	120379	2.19969e+08	2.5895e+06	4.34542e+06	5.39761e+06	9.03067e+07	9.32518e+07	625698	1.04149e+06	3.07027e+07	1.17787e+06	169588	14607.4	1133.38	16009.4	53.33	178781		81.607	201999329	528207303	399430506	60123260	2777277	156429	19463	62189027	1043290	2262998	1433051	28060329	38287224	106896	900	131910	8982337	64045	4901	133	869060	3600	46.7
125.78	1.98028e+08	4.85243e+08	5.98427e+08	8.8644e+07	1.2911e+06	269540	115038	2.11338e+08	2.50322e+06	4.24552e+06	5.24891e+06	8.90148e+07	8.95532e+07	611521	1.02208e+06	3.04738e+07	1.18654e+06	167463	12205.2	1200.05	15308.6	76.67	160452		82.032	203794040	513384726	388360578	59018924	2564745	175998	18562	60785233	1004293	2209385	1276678	27878510	37947036	112538	1600	133222	8729085	64246	5501	267	847578	5101	53.3
126.428	1.96399e+08	4.91862e+08	5.86729e+08	8.88552e+07	1.28762e+06	265774	118061	2.19076e+08	2.49553e+06	4.22421e+06	5.2839e+06	9.28694e+07	9.46297e+07	609125	1.06898e+06	3.05167e+07	1.17527e+06	164631	9803.33	1133.38	15108.4	53.33	158428		82.457	215611223	532630134	400032654	60747232	2775103	201117	21466	63752574	1023619	2229990	1182199	27726000	39005097	180121	1300	145037	9221383	66155	5501	167	798249	4201	63.3
127.076	1.89145e+08	5.05038e+08	569232857	8.91024e+07	1.23883e+06	247517	110303	2.10216e+08	2.43448e+06	4.11206e+06	5.12953e+06	9.27531e+07	9.44761e+07	624968	1.04621e+06	3.0151e+07	1.21408e+06	169386	10804	1233.39	13406.6	76.67	168044		82.882	210073757	511563899	384918938	58866788	2809445	189565	20865	62958637	981306	2148012	1147685	27350314	37786687	187210	1300	142209	9399861	62237	6301	367	778671	3100	43.3
127.724	1.8996e+08	5.15525e+08	5.64026e+08	9.14187e+07	1.22303e+06	252397	110051	2.18527e+08	2.48995e+06	4.17059e+06	5.15447e+06	9.32056e+07	9.23438e+07	574267	987192	2.83236e+07	1.10237e+06	156340	11704.8	1200.05	13506.7	76.67	158934		83.307	221177663	527929340	400511663	62271735	2941355	158399	18612	69755753	1014943	2277051	1224502	28428615	38379144	169594	1200	150493	9626636	64849	6301	167	816687	2300	33.3
128.372	1.81043e+08	5.25516e+08	5.41548e+08	9.0336e+07	1.22268e+06	241419	105166	1.99453e+08	2.30054e+06	3.85543e+06	4.88872e+06	9.59951e+07	9.49351e+07	569383	1.01308e+06	2.85057e+07	1.12706e+06	160788	9903.4	966.7	14908.1	50	154685		83.731	218119698	491840089	380889601	57762642	2656679	121551	17060	66528740	947531	2161389	1122094	26433097	36336935	109818	800	159187	8858705	65853	4101	267	766093	5801	33.3
129.02	1.87009e+08	5.55489e+08	5.32125e+08	9.47629e+07	1.23819e+06	245230	109295	1.9608e+08	2.18763e+06	3.6833e+06	4.55027e+06	9.44345e+07	9.52628e+07	513693	902233	2.55483e+07	1.00656e+06	144417	9903.4	900.03	12305.5	66.67	152055		84.157	227779816	521229618	389809045	60479525	2529789	113436	17460	67679762	959261	2280886	1212884	27575413	37677485	79318	1500	162525	8578074	68968	4201	167	647726	3701	16.7
129.668	1.75411e+08	5.53182e+08	530469176	9.39052e+07	1.18747e+06	237355	107583	1.92542e+08	2.26044e+06	3.82239e+06	4.76541e+06	9.98166e+07	9.9959e+07	544572	987619	2.7267e+07	1.0689e+06	152802	10603.9	1033.37	12906.1	43.33	135984		84.582	231617158	504393855	387254901	59495647	2401280	128358	15959	67469323	939752	2215885	1160767	26439418	36332344	64143	2000	155851	8018572	64547	5101	200	514565	4001	50
130.316	160585169	5.29584e+08	4.61261e+08	8.54362e+07	1.0241e+06	222734	94747.2	1.76127e+08	2.01852e+06	3.42994e+06	4.34288e+06	9.56018e+07	9.41398e+07	482775	824202	2.39272e+07	919667	132504	10003.5	866.69	13406.6	50	147606		85.007	238839043	515866761	388453416	61079232	2456431	146224	15608	70221238	978743	2309044	1207133	27914777	37430176	82737	1800	159895	8175038	72486	3400	133	491233	3500	36.7
130.964	1.72825e+08	5.76539e+08	4.97687e+08	9.76865e+07	1.31901e+06	236289	100283	1.86442e+08	2.09244e+06	3.62802e+06	4.64963e+06	1.00668e+08	1.01205e+08	524048	932878	2.50335e+07	988801	149165	8802.69	800.02	12105.4	33.33	138207		85.431	235509479	496724686	381765927	59393333	2429688	140973	16159	67766919	960808	2238297	1204421	25943769	35052124	163726	1300	152818	7779705	69872	4601	167	392018	3400	33.3
131.613	1.65402e+08	5.98325e+08	4.70247e+08	9.44418e+07	1.07913e+06	225982	96307.1	1.76309e+08	1.96372e+06	3.23581e+06	3.97577e+06	9.86014e+07	1.0042e+08	461613	821558	2.24236e+07	889680	123323	10904.1	566.68	11204.6	46.67	133156		85.856	233248391	499770062	375214903	58962725	2350292	116208	13456	68182130	952542	2328986	1289162	26712348	35757635	133618	2100	159390	7652347	74094	4901	167	347031	5301	16.7
132.261	1.54929e+08	6.0676e+08	4.64561e+08	9.81145e+07	1.23037e+06	223293	91074.6	1.79013e+08	1.97689e+06	3.40321e+06	4.31607e+06	1.02957e+08	1.05202e+08	494039	872499	2.36411e+07	939905	133513	8902.75	1100.04	12305.5	40	126291		86.282	244864926	502450635	384698552	59114705	2173918	93094	14557	68989137	977301	2328921	1416344	26393801	36045661	95516	1100	149180	7226988	66456	5201	33	294628	3500	43.3
132.909	1.58894e+08	639403856	4.57406e+08	9.91864e+07	1.18559e+06	221973	90974	1.79076e+08	1.99648e+06	3.35235e+06	4.09087e+06	1.0619e+08	1.07275e+08	459034	795467	2.19013e+07	860178	124332	8102.28	966.7	10103.7	66.67	118924		86.707	249019698	498930517	377313407	59552125	2123393	92037	14107	69560196	926600	2170242	1466711	27008944	36649041	80424	1500	164143	7226515	75903	5001	200	285539	3500	16.7
133.556	1.46684e+08	6.4549e+08	4.33862e+08	9.73462e+07	1.1135e+06	203009	85089.8	1.62194e+08	1.86705e+06	3.17569e+06	3.93323e+06	1.05886e+08	1.07641e+08	436259	836367	2.22459e+07	844071	120600	10003.5	866.69	8402.58	36.67	125382		87.131	251420628	508786790	384682581	60731026	2086124	85096	13356	69933023	930006	2186635	1495808	26997657	36402377	70171	2100	163233	7086532	65049	4701	67	270539	3801	6.7
134.205	1.49098e+08	6.88845e+08	4.2747e+08	1.02697e+08	1.10179e+06	206202	80162.9	1.60553e+08	1.79993e+06	2.92231e+06	3.68164e+06	1.07253e+08	1.07534e+08	423597	717149	1.95758e+07	791001	106793	8302.39	1000.03	9002.96	40	103900		87.556	242609022	487703158	363128021	57714523	1985063	74740	14407	67488291	891247	2159972	1400348	26505825	36147736	65047	800	162930	6621303	64045	4601	67	217916	4001	23.3
134.853	1.28646e+08	6.51067e+08	3.71671e+08	9.92616e+07	1.06402e+06	193687	77951.3	1.47962e+08	1.63688e+06	2.72589e+06	3.5386e+06	108539892	1.05665e+08	407760	687466	1.89601e+07	764853	108404	8102.28	366.67	10303.9	30	113275		87.981	247944333	522034132	371890620	62363508	2150553	83788	14908	67705516	939698	2345561	1447463	27749708	37828707	61330	2100	159491	6583340	69470	3700	100	192338	3400	20
135.501	1.33044e+08	6.94753e+08	3.82654e+08	1.00766e+08	1.0132e+06	193282	76745.1	1.43756e+08	1.59578e+06	2.63705e+06	3.30331e+06	1.05027e+08	1.05442e+08	367831	634959	1.73133e+07	711749	101857	7301.85	733.35	9002.96	26.67	94430.6		88.407	239929094	503051050	359813243	58803966	1900034	81827	12856	64270479	899533	2333549	1352331	26568469	35982467	54704	800	160098	5768634	67662	4301	33	160634	3500	6.7
136.149	1.19069e+08	6.6839e+08	3.45515e+08	9.51414e+07	887332	168184	73277.9	1.32229e+08	1.4432e+06	2.45392e+06	3.10087e+06	1.07021e+08	108341353	370189	632036	1.66638e+07	674951	95715.5	7902.16	433.34	10303.9	40	99869.7		88.831	239964913	513277258	364633146	61019905	1672707	87661	12806	63961690	928569	2486846	1297127	27322913	37475389	96523	1500	144633	5170415	69470	5601	67	157498	4301	13.3
136.797	1.18701e+08	7.20749e+08	3.41212e+08	1.01797e+08	915544	175466	72423.8	1.36364e+08	1.49083e+06	2.41164e+06	3.03607e+06	1.11064e+08	1.09552e+08	355944	620662	1.61044e+07	665216	94406.9	8402.45	733.35	7702.17	36.67	82552.8		89.256	234742729	497865674	361219063	61538234	1532191	77303	11505	62409426	897514	2538521	1322400	27603809	37075557	75799	600	141704	4797537	68265	4401	200	141425	4501	10
137.445	105097753	7.02989e+08	3.03284e+08	9.66767e+07	834229	154741	57258.7	1.19771e+08	1.29823e+06	2.16416e+06	2.75275e+06	1.09937e+08	1.12723e+08	334245	555921	1.47936e+07	610381	86658.7	7702.06	566.68	7402	30	88691.7		89.681	232032985	520790524	358347727	62218240	1682077	71624	14908	60871054	932562	2567862	1224068	27984046	37986822	50890	1300	149180	5085914	72184	4801	167	142637	3400	6.7
138.093	1.07176e+08	7.61644e+08	309729309	1.02309e+08	832751	162320	62328.8	1.23283e+08	1.29533e+06	2.15715e+06	2.69793e+06	1.14619e+08	1.15173e+08	317481	586591	1.45697e+07	586319	84445.7	6001.25	500	7201.9	40	76517.2		90.106	236194004	518575568	361404714	61694189	1726413	71222	17210	63472250	946252	2573530	1276622	27281224	37718573	39554	900	138068	5262899	73390	5101	133	146477	4101	16.7
138.741	9.81031e+07	7.4224e+08	2.76735e+08	9.99561e+07	747666	141612	52641.9	1.13213e+08	1167207	1.96818e+06	2.47571e+06	1.22067e+08	1.22009e+08	299307	579724	1.35442e+07	564789	76200.1	6101.29	333.34	5901.27	13.33	72193.4		90.532	242357115	510707670	360218031	61080000	1568014	78459	16409	63773033	872356	2485741	1676959	27068255	38630057	64344	2300	144532	4951268	70978	4901	67	152543	4101	20
139.389	9.2194e+07	7.74407e+08	2.61671e+08	1.03868e+08	743886	142420	50986.2	1.09229e+08	1.13452e+06	1.8071e+06	2.30331e+06	1.16336e+08	1.1749e+08	276977	513194	1.2139e+07	501629	70672.1	5901.21	333.34	5701.19	36.67	62846.6		90.956	245155332	507277910	364871953	60623936	1491996	75996	14958	63683306	870182	2409586	2570501	26839725	36759134	79821	1800	145239	4874513	75702	4801	100	118711	4601	6.7
140.037	8.17101e+07	7.59777e+08	2.29537e+08	9.78055e+07	630913	125319	49079.9	9.6524e+07	1.01369e+06	1.55349e+06	1.9837e+06	1.1541e+08	1.11857e+08	242884	447992	1.00591e+07	433587	60626.7	7301.85	500.01	7201.9	13.33	50293.9		91.381	245851242	510622780	359904880	60255194	1428331	74840	13256	63664582	823698	2273255	3255115	27298430	38137455	72181	1100	152515	4727272	71782	6201	167	129609	3801	13.3
140.685	7.69882e+07	8.12091e+08	2.12781e+08	1.04772e+08	592711	120581	42058.7	9.11456e+07	901232	1.40459e+06	1.81092e+06	1.16533e+08	1.18071e+08	241156	443972	9.0682e+06	397988	54100.9	5701.13	800.02	6601.59	20	47383.4		91.806	249249808	507760400	358509250	60366825	1382213	72328	12706	64238737	817304	2233461	3950849	27532520	37756632	66755	1700	147563	4727863	65652	5501	100	116795	4101	13.3
141.333	6.88547e+07	844607597	1.8533e+08	104488307	533254	107281	33186.5	7.82822e+07	810352	1.23181e+06	1.58596e+06	1.20914e+08	1.22405e+08	212926	368508	7.75564e+06	332980	44267.6	5300.97	533.34	3300.4	33.33	37051		92.231	244797940	505156922	355464902	60801863	1447023	86403	12956	62442042	793176	2157125	4376541	27610725	38410885	75699	600	141805	5081169	64145	4301	200	115484	2500	16.7
141.981	5.68587e+07	8.15842e+08	1.529e+08	1.02207e+08	450111	96759.7	29879.6	6.57399e+07	680627	1.02785e+06	1.28158e+06	1.19374e+08	1.20404e+08	181004	331637	6.14666e+06	282118	35944.6	4600.73	333.34	2200.18	23.33	30935.6		92.656	235295806	509690264	342708631	59926400	1743926	96617	10854	58565038	823698	2212258	4683863	27604515	37934949	68864	1400	144633	5289139	64547	4501	367	83855	3300	13.3
142.629	4.94591e+07	8.49089e+08	1.25918e+08	104008446	409171	81972.4	26272.9	5.74031e+07	583036	852970	1.12721e+06	1.23455e+08	1.24489e+08	152282	274872	4.81855e+06	219651	30131.3	4000.55	566.68	2900.31	20	18212.3		93.081	227838030	508571806	335643692	60171044	1538495	95761	10954	57132227	811968	2118840	4888253	27974267	39238056	43265	1700	134232	4811892	64648	5501	100	56416	3100	23.3
143.277	3.8348e+07	8.58706e+08	9.413e+07	1.0218e+08	329047	66647.1	16859.4	4.20764e+07	465888	608884	816964	1.21928e+08	1.22858e+08	135621	189729	3.37542e+06	149567	19413	3600.45	1066.71	1600.09	16.67	15408.8		93.506	223487861	538004303	322403684	61545926	1406515	91232	11955	54693226	785212	2031259	4902064	28894098	39633091	44569	1200	120812	4399276	55408	5701	33	43569	4301	26.7
143.925	2.61872e+07	8.57836e+08	6.31505e+07	1.02171e+08	256460	54347.8	13656.2	2.91978e+07	372835	406209	560505	1.23831e+08	1.23604e+08	108095	130180	2.10004e+06	100044	9703.25	3000.31	133.33	1600.09	3.33	9103.08		93.931	212018345	525259033	325793860	61328741	1421830	84693	11354	52412168	749928	1921096	4915178	28898828	39561044	48582	800	111335	4554160	52196	5501	167	36248	3400	16.7
144.573	1.69263e+07	8.86976e+08	3.75913e+07	1.01649e+08	191608	44916.9	8802.57	1.70244e+07	299873	273689	417009	1.22108e+08	1.24771e+08	127146	89977.4	1.22045e+06	55104.5	8402.44	3200.36	700.02	300	30	5000.93		94.356	211361643	545861601	297509067	62074374	2051400	91182	11655	50699148	758083	1841081	4973208	29692070	39742156	49686	1200	116274	6184354	52799	5201	100	34343	2700	23.3
145.221	1.10483e+07	8.95616e+08	2.29561e+07	1.04387e+08	173289	38850	6951.6	1.22213e+07	279434	191725	270485	1.30278e+08	1.30788e+08	91684.1	42662.4	790445	30832.7	4400.67	3500.42	266.67	400.01	10	4700.82		94.781	203700516	536944594	282637587	61462289	2834893	90629	19914	48944592	781259	1702383	4762753	29385474	39874274	36546	1200	113855	7406161	50691	5701	100	25824	2300	16.7
145.869	7.73911e+06	8.80583e+08	1.49736e+07	101077358	154890	34639.8	5651.06	7.44913e+06	246818	150910	230724	1.23807e+08	1.25591e+08	81826.4	38450.7	496341	17210.2	3400.4	3300.38	233.34	200	20	6201.43		95.206	192921794	548279992	272263233	62676608	2653730	83989	11855	44256803	708640	1592494	4577597	29575122	40266965	24321	1100	102166	6505669	46978	4601	0.1	20515	2600	6.7
146.517	6.72522e+06	8.98618e+08	1.11346e+07	1.00775e+08	205590	31683.3	5651.06	9.63643e+06	244023	130014	203836	1.29009e+08	1.29385e+08	79413.2	28527.9	412374	15708.5	3100.33	2800.27	300	300	16.67	2500.23		95.631	181067319	538122038	258588823	59782367	2232586	73182	11054	42352762	679608	1565194	4250167	29943782	40505927	24220	700	95621	5847341	41060	4301	100	18112	2500	0.1
147.165	6.27066e+06	893558497	8.9032e+06	1.03033e+08	131066	35491.8	4300.61	6.04598e+06	230409	115244	178362	1.22403e+08	1.21424e+08	85346.2	26424	344949	12005	1900.12	2200.17	100	100	16.67	3400.43		96.056	175100945	564657221	249130282	61324122	2010187	72981	10604	39058035	634703	1473933	3850444	29870321	41030723	24321	1300	84048	5175929	38653	3901	200	18813	2600	13.3
147.813	6.02693e+06	9.48486e+08	8.72121e+06	1.05358e+08	138432	36494.2	4550.69	4.23906e+06	231882	108493	194310	1.27903e+08	1.31598e+08	82630.8	24921.3	314980	10503.8	2000.14	2600.23	0.1	100	13.33	2600.25		96.481	170063549	563490091	236524463	60715788	1723302	72529	8753	35736642	609878	1408374	3074918	31056248	41509222	24521	900	74193	4850121	36748	5201	0.1	13006	2000	13.3
148.461	4.26232e+06	8.801e+08	7.85496e+06	101611171	134900	36293.7	5450.99	4.72592e+06	226297	109752	182866	1.22951e+08	1.24529e+08	73884.6	25322	325713	8402.43	1500.08	2400.2	0.1	200	13.33	2600.25		96.906	160372141	598656522	222239503	62655103	1729744	76851	9203	33618306	573237	1305271	2468128	32343493	43400196	28528	800	70072	4911649	33239	4801	100	16109	1700	10
149.109	4.70403e+06	9.05792e+08	7.8039e+06	1.04464e+08	133488	34038.4	6851.56	4.46716e+06	228277	114135	187827	1.23957e+08	1.26033e+08	86050.3	29028.9	250441	8302.38	1900.12	2100.15	66.67	200	13.33	5000.93		97.331	151778561	617763994	208125178	66013968	2067883	78057	11505	30851252	586759	1262058	2362696	33364421	44980132	28829	1000	58721	5500644	33239	4701	133	18713	2100	16.7
149.757	5.50176e+06	8.75297e+08	7.29628e+06	1.00658e+08	138432	32234.5	3700.45	4.47225e+06	217671	105824	155255	1.19542e+08	1.20444e+08	96917.4	21716.2	285581	7802.1	1800.11	3100.33	2300.18	200	16.67	2500.23		97.756	147389736	633383099	194969019	66093743	1909843	101449	8402	28484489	536220	1083304	2240379	33936727	44796772	77408	600	58721	4698356	26825	4101	200	14007	1300	30
150.405	4.23798e+06	8.56867e+08	6.57906e+06	9.83986e+07	152668	33386.9	4300.61	3.31732e+06	226551	101142	205255	1.20625e+08	1.21597e+08	78810	25322	256547	9703.25	1300.06	2800.27	300	100	13.33	2600.25		98.181	137216402	632151897	177471255	64988406	1297843	166084	6752	26823657	437972	971825	2123676	34030659	45968996	162715	600	60629	3410010	22919	6802	300	16310	1200	40
151.053	4.35933e+06	8.87785e+08	7.12627e+06	1.03267e+08	125822	32284.6	4200.59	4.81333e+06	223049	113228	172342	124998807	1.23069e+08	76799.4	22517.4	234173	8402.43	1300.06	2300.18	66.67	0.1	10	2200.18		98.606	133952617	634533451	163798009	64483555	912777	209635	6601	25445296	363622	846651	2072121	34070093	45559063	200285	900	55910	2730719	25323	6502	333	15909	1600	20
151.701	3.48564e+06	8.54064e+08	6.97104e+06	9.7524e+07	127234	35341.4	4900.8	3.73884e+06	219091	99279.4	147123	1.21706e+08	1.24007e+08	70668.9	12405.3	217416	9202.92	1200.05	2500.22	0.1	100	20	2100.16		99.031	124370716	661261182	148847763	65835195	859800	200509	8603	24373952	307607	682866	2069403	34858563	47924164	155941	400	47078	2540621	20114	5901	267	16810	1600	33.3
152.349	4.64087e+06	9.01135e+08	7.26323e+06	1.0709e+08	117959	34790.1	3750.47	4.51369e+06	227160	105724	182006	1.30152e+08	1.31812e+08	81223.1	14707.4	283542	10503.8	1900.12	3000.31	400.01	0.1	13.33	1300.06		99.456	117343210	653172455	133440947	65949298	950639	164921	5951	22904103	241125	511439	1910298	35759070	48621109	119192	600	44971	2529312	18312	6502	167	15609	800	43.3
152.997	3.07511e+06	8.63632e+08	6.49968e+06	1.01521e+08	117052	32936	5651.06	2.97473e+06	219396	93693.5	158792	1.19131e+08	1.19727e+08	69262.3	11304.4	233055	7301.84	500.01	4000.55	366.67	0.1	10	4100.63		99.881	110758999	695959003	120774121	67700825	847729	118224	5201	22103920	186483	340132	1727164	36465476	49309214	66955	500	46476	2026814	17411	5501	200	10404	900	13.3
153.645	4.76875e+06	895943728	7.07042e+06	1.03151e+08	142873	36494.2	3900.51	3.29343e+06	209354	99883.4	153386	1.25314e+08	1.26579e+08	77302.1	16809.7	237730	6301.37	1600.09	2300.18	33.33	0.1	16.67	1700.11		100.306	96749796	672715741	102122810	65855131	685604	84191	5951	18699264	136889	219037	1665773	35767023	48560559	42362	300	36747	1595690	16209	6301	0.1	10304	1000	10
154.293	4.30287e+06	8.61927e+08	6.1856e+06	9.8822e+07	124814	30731.3	3700.45	2.66844e+06	214272	95203	147477	1.16697e+08	1.18123e+08	68860.4	15708.5	232547	8502.49	1000.03	2100.15	200	100	3.33	3300.41		100.731	83439915	692723883	86327954	67226272	599360	70670	5151	16226979	111575	145020	1557936	37037283	50862686	88874	200	34542	1259090	14207	5501	100	6301	900	10
154.941	3.65795e+06	8.27781e+08	6.50306e+06	1.02569e+08	129755	29328.5	3550.42	3.59815e+06	214019	99229.1	150204	1.22177e+08	1.25227e+08	73382.1	16209	250441	8002.21	1200.05	2500.22	166.67	200	6.67	2100.16		101.156	67704383	703158801	68919421	68304049	431535	68660	4201	13826583	96921	113542	1625734	37663464	51761232	89779	300	27026	768172	11605	5701	33	6401	600	10
155.589	3.79345e+06	8.82524e+08	6.5398e+06	9.87986e+07	133891	29478.8	3750.47	2.32799e+06	212041	98625.1	143488	1.19132e+08	1.20205e+08	73181.1	11104.2	212646	7401.89	1100.04	3100.33	133.33	200	6.67	2700.27		101.581	49371204	718618106	50315723	67252452	349091	65044	3500	10044640	82181	95815	1797680	38333174	51454979	61029	300	19614	477823	7202	5301	33	7102	200	3.3
156.237	3.56676e+06	8.62989e+08	6.49831e+06	9.99644e+07	115742	31583.1	3750.47	3.61483e+06	217671	91580.4	146113	1.21711e+08	1.21258e+08	70267	9803.3	216198	6901.64	1900.12	2800.27	0.1	200	6.67	1500.08		102.006	32856107	742777105	33263525	68915667	322597	64893	4401	6435110	78108	87663	1962577	39324681	54178440	46676	900	12506	311180	5101	4901	67	7802	200	0.1
156.885	2.98168e+06	8.94848e+08	5.94642e+06	1.00121e+08	113424	27825.7	3350.37	2.45903e+06	214678	93643.1	156367	1.23733e+08	1.23112e+08	73985.1	17009.9	207167	7401.89	1000.03	2500.22	0.1	0.1	10	2500.23		102.431	20565935	726073479	21395333	67382349	262113	58868	3450	4262451	73886	74993	1992275	38052650	52133545	35845	300	7302	198075	2600	4901	0.1	6001	100	6.7
157.533	2.97123e+06	8.16456e+08	5.59973e+06	9.68593e+07	134396	33637.5	5400.97	2.93173e+06	215388	86701.4	155356	1.25815e+08	1.19409e+08	77101	13206	195102	7301.84	1500.08	2700.25	66.67	0.1	6.67	1400.07		102.856	12302400	741067311	13560598	67742576	272397	61679	3150	2222123	70269	58819	2029828	38999384	53714701	31835	200	4001	120409	1500	6301	33	7202	100	6.7
158.181	2.48653e+06	8.44758e+08	6.07058e+06	99119098	109999	29879.6	4450.66	1.70906e+06	214678	88813.7	131428	1.20523e+08	1.18935e+08	77905.2	7702.04	179098	6501.46	900.03	2500.22	300	0.1	3.33	2400.21		103.281	9808766	740506489	9356958	67708616	264149	61629	3450	1122570	71977	55104	1929996	38274416	53121750	23519	0	2800	97736	800	5201	33	5601	100	6.7
158.829	4.05608e+06	795651904	5.23974e+06	9.17938e+07	117354	29829.5	2750.25	2.03335e+06	193594	78707.2	131730	1.09111e+08	1.07761e+08	61829.3	9202.91	212849	5701.12	500.01	2500.22	133.33	100	16.67	1400.07		103.706	8460373	726472694	6553437	68223473	260688	59571	3250	1207529	72429	49986	1760045	38410065	52859695	30232	100	2500	74294	1500	6001	67	9303	0.1	0.1
159.477	3.3212e+06	8.57178e+08	5.41728e+06	1.01576e+08	120076	29629.1	5350.95	2.41434e+06	209911	82175.8	125981	1.16634e+08	1.21289e+08	71874.7	7802.09	168472	5200.93	1600.09	3800.5	133.33	0.1	6.67	800.02		104.131	5451995	744405907	6322163	68399474	264353	62081	3700	1098692	68309	57313	1693518	38569145	54120824	29129	100	1600	88878	800	6401	0.1	5201	0.1	6.7
160.125	2.10957e+06	7.28309e+08	5.0194e+06	8.34334e+07	100836	31432.8	3100.32	1.83388e+06	180127	73530.9	117109	1.00038e+08	1.02563e+08	68257.6	7802.09	157550	5701.12	1300.06	2400.2	100	0.1	3.33	3000.33		104.556	5944687	713630223	7021797	65624700	248785	56408	3550	866083	66602	54201	1604150	38005512	52526867	30532	200	1400	62136	300	5301	33	6101	100	0.1
160.774	2.74028e+06	838080259	5.13925e+06	1.01536e+08	109798	27675.4	2300.18	1540702	215084	89165.8	131226	1.20348e+08	1.23476e+08	76598.4	9202.91	169079	5501.04	1700.1	2200.17	33.33	0.1	6.67	1900.13		104.981	4699066	730321206	6163836	68194811	283504	57864	2350	872551	67154	51491	1633425	38815282	52792636	30432	200	2500	57014	600	4901	0.1	7902	0.1	10
161.422	3.47288e+06	8.57989e+08	5.36054e+06	9.80657e+07	127940	25972.4	2500.21	2.08869e+06	197595	77098.8	119477	1.09118e+08	1.12278e+08	70166.5	5801.16	161089	6001.24	400.01	3200.36	0.1	200	6.67	1700.11		105.406	4040094	704082856	5971988	65368858	281975	57462	2700	704766	63538	54000	1653806	37757783	52532281	30933	200	1500	54505	800	5501	33	6502	0.1	6.7
162.07	2.17148e+06	8.02759e+08	5.08238e+06	9.32913e+07	109093	29779.4	3150.33	2.61157e+06	189694	80516.8	143791	1.08609e+08	1.09972e+08	74487.6	11704.7	155933	6201.33	800.02	2500.22	66.67	0.1	6.67	1000.04		105.831	4920747	738139195	5921086	68406921	310133	60625	3150	854639	64844	48882	1838334	39322426	54615783	32336	200	2200	56814	800	5701	67	5401	0.1	3.3
162.718	2.26597e+06	770840003	4.68231e+06	8.9579e+07	113122	30631.1	2700.24	2.01458e+06	182151	78656.9	124216	1.09383e+08	1.07974e+08	62030.2	6701.54	152901	4900.83	1200.05	2000.14	33.33	100	10	800.02		106.256	4532709	720613278	5891679	67465396	317079	59370	3250	849026	64844	58919	1830998	38353230	53490431	31434	300	1500	62638	600	3300	33	7402	100	3.3
163.366	3.70932e+06	7.5825e+08	4.91709e+06	9.0433e+07	109596	27725.5	3300.36	2.10942e+06	186099	85695.6	107638	1.09722e+08	1.1317e+08	67755.3	13105.9	159976	5601.08	1000.03	2500.22	100	100	6.67	2100.16		106.681	4243223	717510057	5411237	67226128	322801	59721	3000	809795	58417	50387	1985335	38870084	54328470	33439	300	2100	55609	600	6201	33	6001	0.1	6.7
164.014	2.20643e+06	7.85999e+08	5.34639e+06	9.05579e+07	111309	25571.7	3500.41	1.46253e+06	193746	82477.5	116554	1.11627e+08	1.13947e+08	66650.3	8802.66	195507	5300.97	900.03	3200.36	133.33	100	13.33	1100.05		107.106	6045554	710115571	5680700	67916830	317385	57312	2900	940895	60274	50086	2007957	37973629	52878184	34541	300	1600	60429	500	5801	100	5301	0.1	6.7
164.662	2.48069e+06	7.83219e+08	5.62484e+06	9.32006e+07	108488	30380.6	3050.31	1.83692e+06	198659	86248.7	141469	1.11679e+08	110451338	68860.4	5401	194089	6001.24	1500.08	2300.18	0.1	100	10	1100.05		107.531	4937006	706832777	5580348	65214940	330980	57964	2900	863010	62935	52695	2030757	38327599	52708556	36045	300	2500	63442	400	6602	67	6101	100	16.7
165.31	3.08376e+06	8.22608e+08	5.8288e+06	9.54015e+07	111813	27976	4050.54	2.3266e+06	202612	86852.2	134101	1.14669e+08	1.16353e+08	71171.3	7301.83	201792	7101.74	1100.04	3000.31	66.67	100	13.33	1100.05		107.956	4243057	705052256	6169587	65809851	314423	59822	3250	815710	57965	49685	2088336	37959853	52606138	39253	400	2200	57617	800	6201	67	6702	0.1	3.3
165.958	3.23879e+06	8.32949e+08	7.22454e+06	9.84116e+07	120378	30280.4	4050.54	2.18039e+06	209201	89115.5	129107	1.15088e+08	1.17804e+08	67152.5	11804.8	234376	7101.74	1100.04	2000.14	33.33	0.1	6.67	2000.15		108.381	4813113	719598010	5966997	66019199	302783	59470	2600	795650	62835	49584	2078132	37973505	51406079	33940	0	2000	51995	800	5901	0.1	6502	100	6.7
166.606	2.89373e+06	7.90854e+08	7.0755e+06	90002722	119572	27875.8	3700.45	1.99611e+06	198609	85896.7	125023	1.05469e+08	1.0601e+08	66549.8	11204.3	227671	8702.61	800.02	2200.17	66.67	0.1	16.67	1200.05		108.806	4598864	698869912	5998718	65715550	327912	59872	2750	765610	61931	52093	1977576	37308996	51096042	34341	200	2300	55509	500	5101	67	7402	0.1	3.3
167.254	2.79247e+06	7.54245e+08	6.323e+06	8.89349e+07	111611	25721.9	4000.53	2.39918e+06	187618	85041.8	121796	1.10141e+08	1.10644e+08	58817.1	12305.2	248305	8202.32	1500.08	2000.14	33.33	0.1	3.33	700.02		109.231	4418164	679702456	5376196	63343011	319531	56207	2700	780570	56911	50287	1955145	36651500	50507121	37248	200	2000	59224	400	5901	0.1	7902	0.1	6.7
167.902	2.87606e+06	755667894	6.83727e+06	8.66486e+07	115843	25571.7	3450.4	1772184	188074	85544.7	114589	1.05045e+08	1.06322e+08	62130.6	6101.28	229601	9603.18	1200.05	2800.27	66.67	100	6.67	300		109.656	5175766	694706364	5753310	65361344	326583	57864	3150	970006	56108	50086	2081315	38286298	52513203	39053	200	2000	53501	800	5101	0.1	5701	0.1	10
168.55	2.76807e+06	7.39267e+08	6.285e+06	8.52906e+07	106575	26523.3	3600.43	1.32095e+06	187720	79511.4	133546	1.00137e+08	102067964	65444.9	8602.54	191859	8402.43	1400.07	1600.09	100	0.1	3.33	1100.05		110.081	5093241	707857599	5632829	65627628	336810	55003	2900	814020	53448	43766	2150137	36780247	52182129	43064	200	2000	49486	700	5601	0.1	6201	100	0.1
169.198	1.99794e+06	7.43e+08	5.45852e+06	8.32541e+07	111309	26974.1	3350.37	1.91083e+06	183467	75691.6	134757	1.03087e+08	1.04603e+08	63134.8	15908.7	178389	7501.94	1100.04	2600.23	0.1	0.1	6.67	1500.08		110.506	4178053	709464441	6171626	65486399	337526	57261	3600	910884	56359	54100	2444359	38289396	53427031	48682	300	1500	56312	400	5701	67	7302	0.1	10
169.846	2.08397e+06	7.09491e+08	5.23387e+06	8.1659e+07	108388	28927.8	3550.42	1.67683e+06	172387	76445.5	129107	9.95854e+07	1.00274e+08	60624.3	14106.8	174644	8302.38	800.02	2200.17	166.67	0.1	3.33	600.01		110.931	5105745	700354979	6492933	64433923	313912	56508	3100	773299	54301	53799	3043827	36992690	52132599	53299	200	1600	49587	200	5201	0.1	7002	0.1	13.3
170.494	3.15721e+06	7.22661e+08	5.13336e+06	8.59867e+07	110604	26022.5	2700.24	1.59577e+06	186150	82527.8	116050	1.08951e+08	1.08831e+08	63034.4	6801.59	183553	6101.28	1200.05	2000.14	33.33	0.1	10	1000.04		111.356	4636799	706831399	7148194	64473471	323517	55404	3250	882205	54401	57012	3554432	37939077	52425422	46977	100	1500	52698	300	4801	67	7802	0.1	10
171.142	2.68052e+06	7.60291e+08	5.61044e+06	8.97848e+07	112719	29729.3	3550.42	1.55328e+06	192125	73581.1	118621	1.03354e+08	1.02972e+08	66549.8	8802.66	163010	6701.55	1000.03	3200.36	33.33	200	20	1900.13		111.781	4456486	696579286	8451170	63510263	313810	55906	3100	682654	52494	60626	4272666	37186543	51018567	41761	200	2900	42564	700	4901	33	4801	0.1	16.7
171.79	2.61963e+06	7.18777e+08	4.94263e+06	8.67439e+07	100634	28376.7	3500.41	1.65201e+06	178761	72927.9	139702	1.0332e+08	1.02432e+08	62030.2	15608.4	162504	6301.37	700.02	1900.13	166.67	0.1	16.67	1700.11		112.206	4827645	689237037	8493957	65391420	301252	60524	3800	792169	51641	58618	5004518	36871426	52390186	42763	400	2100	45874	400	5401	67	7802	0.1	0.1
172.438	2.71437e+06	7.25728e+08	4.84739e+06	8.47579e+07	118261	28126.2	2800.26	1.60001e+06	185796	70767.6	119276	1.00908e+08	9.98946e+07	72578.2	9102.85	157651	5701.12	1000.03	1400.07	33.33	0.1	6.67	2400.21		112.631	4156245	709655754	9249796	65877092	309623	57713	2400	825644	53247	59823	5535369	37514592	52136382	38050	100	1400	49286	1100	6902	0.1	6902	0.1	0.1
173.086	2.65015e+06	7.11109e+08	4.67591e+06	8.33327e+07	98721.7	28076.1	2550.22	2.42085e+06	178052	73782.1	127947	1.03103e+08	1.04408e+08	63938.3	8902.72	153204	5401.01	700.02	2600.23	33.33	100	13.33	2000.15		113.056	4237696	664464789	9257837	62111105	296558	56709	3851	676058	50939	60927	5936471	36298816	50725580	44770	200	1200	38452	800	6502	0.1	4301	100	3.3
173.734	2.19736e+06	7.33873e+08	5.24989e+06	8.65622e+07	109999	25772	2700.24	1.95749e+06	185948	79109.3	113582	1.03255e+08	1.02511e+08	60724.8	7201.78	181325	6801.59	900.03	3000.31	33.33	100	6.67	300		113.481	3730450	672694875	9571434	63149836	285237	53648	3000	801032	48330	61329	6184001	35995069	49377739	43867	100	900	35043	600	5001	33	4101	0.1	3.3
174.382	1.88882e+06	547566351	3.84737e+06	6.21891e+07	85742.8	22967.5	2250.17	1.39492e+06	124264	52341.7	81975	6.36964e+07	6.18722e+07	37447.5	3200.35	94808.5	3300.38	500.01	1400.07	33.33	0.1	6.67	1700.11		113.906	3233537	645976935	9778666	59937553	281568	52995	2700	479837	50838	62233	6596251	35515257	49038538	41359	300	1100	32638	400	5801	0.1	4001	100	3.3
175.03	788254	2.32521e+08	1.58377e+06	2.799e+07	46973	18861.8	1100.04	1.18542e+06	47725.9	20163.6	32485.4	2.66202e+07	2.59093e+07	15107.7	3100.33	45471.1	1700.1	200	400.01	0.1	0.1	0.1	100		114.331	3671538	678800598	9612697	64039880	291559	52895	3100	477461	50939	63338	6723267	37339661	51724119	42362	100	1200	30032	500	3801	67	4101	0.1	3.3
175.678	322489	9.77698e+07	666029	1.19211e+07	40955.5	13155.7	1550.08	274894	19963.3	9152.81	12605.3	1.10718e+07	1.0414e+07	8102.22	1900.12	21215.5	500.01	0	200	0.1	0.1	3.33	100		114.756	3550502	666983899	9865362	62300029	275352	54852	2650	395573	47126	61028	6828522	36262369	50639882	41761	100	1100	31936	500	6702	100	3400	0.1	3.3
176.326	196868	4.12939e+07	281340	5.20746e+06	32835.7	8802.57	550.01	71570.2	8552.44	2700.24	6501.42	4.64766e+06	4.35409e+06	2300.18	300	6301.37	0	0	0	33.33	0.1	13.33	0		115.181	2834434	667440246	9818839	63981755	269749	54702	3050	657334	48932	64442	6808796	36910667	51968659	42262	100	2100	28428	600	5301	67	4401	0.1	10
176.974	73477.4	1.81616e+07	137673	2.61875e+06	30029.8	8702.51	400.01	63634.6	4950.82	1850.11	3550.42	2.15211e+06	1.92363e+06	1100.04	100	4200.61	0	0	100	33.33	0.1	3.33	0		115.606	2838200	663077684	9125163	61098544	260383	60223	2950	499375	47979	60325	6664923	35028777	48973741	42663	200	500	27026	400	4401	0.1	2900	0.1	3.3
177.622	52390.2	7.21764e+06	61273.8	1.48544e+06	28727.3	7701.97	550.01	37246.1	2650.23	350	1550.08	1.02054e+06	824306	700.02	0	1200.05	0	0	0	0.1	0.1	3.33	0		116.031	2247121	439729476	6406244	41601941	191943	43163	2700	311070	27726	47076	4067374	20423596	27997772	21216	0	600	12205	100	1900	200	2400	0.1	3.3
178.27	44665.6	3.32978e+06	22366.5	1.1517e+06	27925.8	7251.74	650.01	34539.7	2600.23	450.01	1100.04	590929	389448	400.01	0	400.01	0	100	0	0.1	0.1	3.33	0		116.456	1023154	195573815	2781842	18534030	102053	30582	2200	172814	15408	15008	1698804	8711937	11786226	10604	400	0	14007	200	1500	33	1600	0.1	3.3
178.918	42058.2	1.75041e+06	11954.7	834772	26723.6	6651.47	250	30430.8	2050.14	400.01	600.01	385438	232306	200	0	300	0	0	0	0.1	0.1	0.1	0		116.881	608248	77474803	1148042	8317265	69564	25071	2400	154208	7202	6001	703685	4021120	4910314	4001	100	200	1300	0	600	33	100	0.1	13.3
179.566	31933.5	822590	6851.55	817522	29228.3	6601.45	450.01	30430.8	1600.09	50	850.02	318173	112525	100	0	100	0	0	0	0.1	0.1	3.33	0		117.306	273097	34875671	484422	4463512	53096	20064	900	159161	6601	3400	296807	1847061	2029450	1300	200	600	600	0	300	0.1	200	0.1	20
180.214	36944.9	529281	5000.83	767079	25120.9	7051.65	150	30430.8	2100.15	50	650.01	270033	71572.3	100	100	100	0	0	0	0.1	0.1	3.33	0		117.731	271162	14390541	196550	2420145	46875	18211	900	116159	5251	1500	123726	1047429	903302	1200	100	100	200	0	0	33	0	0.1	0.1
180.862	36243.2	433099	3150.33	755518	28126.2	6351.34	450.01	32134.3	1450.07	0	550.01	243785	59318.4	100	100	0	0	0	0	33.33	0.1	3.33	0		118.156	164509	6300281	89018	1812401	42963	16609	1150	117671	5501	700	53197	632622	398824	100	300	200	200	0	0	0.1	0	0.1	0.1
181.51	37746.9	271001	2050.14	723193	24820.4	7001.63	350	29729.4	1950.13	50	450.01	232303	40655.7	0.1	100	100	0	0	0	0.1	0.1	3.33	0		118.581	151471	2741995	45921	1426039	42461	17761	1200	121905	4401	0	28027	498018	177482	100	200	200	100	0	0	100	0	0.1	0.1
182.158	31833.3	214913	2550.21	709570	27925.8	6651.47	200	30831.6	1700.1	0	650.01	229155	25221.4	0.1	0	0	0	0	0	33.33	0.1	6.67	0		119.006	147936	1524209	18662	1277754	40255	17360	1000	116260	4501	300	11304	416916	88973	100	100	200	0.1	0	0	0.1	0	0.1	3.3
182.806	37646.6	140952	1500.07	727807	27124.3	7151.7	250	33637.6	1800.11	0	550.01	225296	27225	0.1	100	0	0	0	0	0.1	0.1	3.33	100		119.431	149552	953762	11104	1216133	41157	16960	1150	118074	4351	0	6902	402414	51190	100	0	300	100	0	0	100	0	0.1	13.3
183.454	36744.4	124912	1450.07	723193	28927.7	6401.36	400.01	30631.2	1950.13	0	500.01	214843	14407	0.1	0	100	0	0	0	0.1	0.1	6.67	0		119.856	139959	460566	7602	1206939	40656	16509	1050	112027	4051	0	7402	389467	17911	0.1	300	400	0.1	0	0	33	0	0.1	0.1
184.102	33837.7	111206	1150.04	716799	23217.8	7651.94	450.01	32535.2	1800.11	50	800.02	212814	14206.8	0.1	0	0	0	100	0	33.33	0.1	3.33	0		120.281	138041	295015	4201	1177699	42662	15608	850	114446	4801	0	2900	385565	13807	100	100	400	0.1	0	0	0.1	0	0.1	3.3
184.75	34639.5	74683.5	700.02	721935	24319.6	5851.14	400.01	30831.6	1450.07	50	700.02	211496	13606.2	0.1	0	100	0	0	0	0.1	0.1	0.1	100		120.706	141877	110915	4151	1183709	41659	16910	550	115554	4101	0	2200	380329	11004	0.1	100	300	0.1	0	0	33	0	0.1	3.3
185.398	33537	65541.4	350	711770	26423.1	6401.36	300	27725.6	1950.13	0	450.01	205614	8602.49	0.1	100	0	0	0	0	33.33	0.1	13.33	0		121.131	149956	165623	3800	1172222	39653	17160	550	115957	4301	0	2400	377250	9303	0.1	100	400	0.1	0	0	100	0	0.1	0.1
186.046	40052.8	65240.1	650.01	704334	23818.8	6251.3	350	29529	2250.17	0	500.01	210887	7902.1	0.1	0	0	0	0	0	33.33	0.1	0.1	0		121.556	149148	79011	2900	1141991	38250	16259	900	114950	3800	0	2200	382895	6101	0.1	100	400	0.1	0	0	33	0	0.1	10
186.694	38248.1	57408.5	600.01	720782	27525.1	6401.36	250	29829.6	2200.16	0	300	202268	7001.65	100	0	0	0	0	0	0.1	0.1	0.1	0		121.981	142987	38149	2550	1148925	42361	17310	1000	117167	3750	0	1000	383409	6501	0.1	0	100	0.1	0	0	33	0	0.1	3.3
187.342	37245.6	15407.8	750.02	721202	26022.4	6301.32	350	34840.4	1800.11	0	750.02	199329	6801.56	0.1	0	100	0	0	100	33.33	0.1	0.1	0		122.406	143290	26624	2400	1183064	42762	16860	1200	116461	4451	200	1500	384333	5001	0.1	0	200	0.1	0	0	167	0	0.1	0.1
187.99	34138.3	39952.6	250	710303	27925.8	7301.77	150	31833.7	1650.09	50	750.02	201457	3300.37	0.1	100	0	0	0	0	0.1	0.1	6.67	0		122.831	142382	67052	1750	1173803	41859	15809	850	117973	3951	100	900	379816	600	200	0	200	0.1	0	0	67	0	0.1	3.3
188.638	37045.1	45769	350	706218	25721.9	6401.36	400.01	30330.6	1600.09	50	600.01	207540	3600.44	0.1	0	0	0	0	0	0.1	0.1	0.1	0		123.256	134307	38751	2000	1186748	43765	15508	900	121502	4201	0	1400	374172	1900	0.1	200	300	0.1	0	0	33	0	0.1	0.1
189.286	34940.2	11504.4	350	703077	25221	7601.92	450.01	30731.4	1550.08	0	400.01	193452	4000.54	0.1	0	0	0	0	0	33.33	0.1	10	0		123.681	146421	9703	2650	1178678	41057	15658	1100	115857	2850	0	900	378174	2300	0.1	200	200	0.1	0	0	0.1	0	0.1	6.7
189.935	33537	11804.6	400.01	727807	28727.3	6851.56	250	28727.5	1450.07	0	450.01	196289	2600.23	0.1	200	0	0	0	100	0.1	0.1	6.67	0		124.106	145512	26223	2350	1165833	39252	17611	1000	110717	5051	0	1200	378482	3000	0.1	200	100	0.1	0	0	33	0	0.1	6.7
190.583	35541.6	7101.66	450.01	713970	26723.6	5300.93	500.01	33437.2	1500.08	0	300	211901	2900.28	0.1	0	0	0	0	0	0.1	0.1	3.33	0		124.531	144906	11605	1850	1192391	39353	16659	950	114244	4251	0	700	367710	1000	0.1	100	100	0.1	0	0	100	0	0.1	6.7
191.231	34940.2	11304.2	550.01	702449	25321.2	6401.36	450.01	36644.7	2200.16	50	250	203586	1400.07	0.1	0	0	0	0	0	0.1	0.1	0.1	0		124.956	145714	8302	2200	1191779	44768	17410	850	117469	3800	0	600	382793	400	0.1	700	0	0.1	0	0	67	0	0.1	0.1
191.879	33336.6	10903.9	400.01	690413	23017.5	6851.56	500.01	33838.1	1750.1	0	450.01	202572	600.01	0.1	0	0	0	0	0	33.33	0.1	3.33	0		125.381	152077	8302	1750	1167135	44166	15108	1250	114546	4451	0	1200	365146	1400	0.1	200	100	0.1	0	0	33	0	0.1	10
192.527	34940.2	4700.73	250	715647	28827.5	5751.1	250	33036.3	2050.14	0	400.01	199329	3100.32	0.1	100	0	0	0	0	0.1	0.1	3.33	100		125.806	144704	5801	1850	1169851	40355	17260	750	119486	3600	0	400	368633	1500	0.1	200	100	0.1	0	0	33	0	0.1	0.1
193.175	33035.9	22416.6	350	713551	26924	6351.34	500.01	32936.1	1700.1	0	800.02	199126	700.02	0.1	0	0	0	0	0	66.67	0.1	3.33	0		126.231	141473	1700	2600	1196387	38851	16459	1000	112128	3750	0	1000	369556	400	0.1	100	100	0.1	0	0	33	0	0.1	3.3
193.823	33637.2	6201.27	950.03	690727	23217.8	7501.87	200	30931.8	2050.14	0	400.01	197302	2400.19	0.1	0	0	0	0	0	33.33	0.1	3.33	0		126.656	135013	13206	1700	1174426	41157	16559	900	116865	5801	0	500	379098	1000	100	0	100	0.1	0	0	67	0	0.1	3.3
194.471	33236.3	3800.48	400.01	698680	26723.6	6751.51	300	28827.7	2200.16	0	750.02	199937	3500.41	0.1	0	0	0	0	0	33.33	0.1	3.33	0		127.081	137536	9403	1750	1174003	39754	16359	600	116461	4451	0	700	380329	200	0.1	400	200	0.1	0	0	67	0	0.1	3.3
195.119	33336.6	7401.81	550.01	704543	27925.8	7051.65	450.01	33036.3	2150.15	0	700.02	203383	3600.44	0.1	100	0	0	0	0	33.33	0.1	3.33	0		127.506	134710	5801	1950	1151040	39954	15758	1250	111221	4501	0	1500	373967	600	100	0	0	0.1	0	0	67	0	0.1	0.1
195.767	31833.3	15207.6	150	694808	28026	7351.79	200	29929.8	1650.09	0	1000.03	208250	800.02	0.1	200	0	0	0	0	0.1	0.1	3.33	0		127.931	145613	3500	2100	1180626	37849	18011	900	118679	3951	100	1700	386797	300	0.1	0	0	0.1	0	0	100	0	0.1	0.1
196.415	33637.2	11804.6	100	719629	28126.2	6501.4	600.01	31332.7	1000.03	0	550.01	190717	600.01	0.1	100	0	0	0	0	33.33	0.1	0.1	0		128.355	137031	2600	1250	1173914	41258	17510	1100	119385	3851	0	500	383614	800	0.1	0	100	0.1	0	0	33	0	0.1	3.3
197.063	36644.2	7401.81	250	712399	25521.5	5701.08	450.01	31533.1	1500.08	0	450.01	198518	100	0.1	0	0	0	0	0	133.33	0.1	3.33	0		128.781	137738	3300	2300	1182930	45470	15658	1100	114950	3951	0	1300	374582	400	0.1	200	400	0.1	0	0	33	0	0.1	0.1
197.711	35742	11104.1	350	704438	27925.8	7351.79	350	26523.4	1550.08	0	200	201559	300	0.1	100	0	0	0	0	33.33	0.1	3.33	0		129.206	141170	3000	1650	1171410	44367	18662	900	109609	4301	100	1100	361455	300	0.1	0	200	0.1	0	0	100	0	0.1	3.3
198.359	39852.2	2800.26	400.01	719839	27925.8	6851.56	400.01	33437.2	1500.08	0	550.01	197708	2300.18	0.1	0	0	0	0	0	33.33	0.1	10	0		129.631	138848	1900	1300	1168037	41157	15558	1200	116562	4701	0	600	374377	200	0.1	200	200	0.1	0	0	67	0	0.1	6.7
199.007	38448.6	1500.07	250	717219	28026	5601.04	150	31232.5	1400.07	0	700.02	199532	1100.04	0.1	0	0	0	0	0	33.33	0.1	6.67	0		130.055	139858	6702	1050	1184166	36445	16359	1050	118074	3700	100	1400	378892	300	0.1	400	300	0.1	0	0	0.1	0	0.1	0.1
199.655	35040.4	9402.92	150	706952	25120.9	6751.51	100	31032	1200.05	0	600.01	204296	900.03	0.1	0	0	0	0	0	0.1	0.1	6.67	0		130.48	141170	1300	1400	1187894	37949	15258	1000	111825	4001	0	900	372223	900	0.1	300	200	0.1	0	0	100	0	0.1	3.3
200.303	31532.7	500.01	250	726339	25521.5	7001.63	300	30230.4	1500.08	50	550.01	199228	700.02	0.1	0	0	0	0	0	0.1	0.1	6.67	0		130.906	144603	2200	2000	1184967	41659	16810	1250	115453	3550	0	1300	363710	100	100	100	100	0.1	0	0	67	0	0.1	6.7
200.951	34739.7	500.01	300	716485	30631	7151.7	400.01	29929.8	1650.09	0	700.02	198113	500.01	0.1	0	0	0	0	0	0.1	0.1	3.33	100		131.331	140060	8603	1600	1200472	43163	15558	900	114446	3700	100	1400	373556	300	0.1	100	500	0.1	0	0	33	0	0.1	6.7
201.599	32935.7	500.01	450.01	713551	26623.5	5801.12	300	29529	1600.09	0	300	201964	200	0.1	100	0	0	0	0	0.1	0.1	3.33	0		131.755	142786	2000	1400	1170987	39453	17711	650	117469	4051	0	1000	359302	200	0.1	100	500	0.1	0	0	0.1	0	0.1	6.7
202.247	34940.2	100	300	706952	25922.2	6201.28	250	28627.3	2050.14	0	700.02	203383	1400.07	0.1	0	0	0	0	0	66.67	0.1	3.33	0		132.18	137435	1600	1350	1190488	44166	16760	1000	113942	4201	0	1000	374274	600	0.1	100	400	0.1	0	0	67	0	0.1	3.3
202.895	34539.2	100	500.01	719000	24920.5	5801.12	450.01	30230.4	1650.09	0	650.01	189198	400.01	0.1	0	0	0	0	0	66.67	0.1	13.33	0		132.605	144199	2100	2150	1186581	44066	18962	700	111523	4001	0	700	381766	300	0.1	300	200	0.1	0	0	100	0	0.1	6.7
203.543	34038.1	5200.89	250	704334	27525.1	6351.34	500.01	31332.7	2150.15	50	700.02	193047	100	100	0	0	0	0	0	33.33	100	0.1	0		133.031	135114	10604	1650	1171888	40656	17460	1300	116562	5151	100	1400	376635	100	0.1	100	100	0.1	0	0	33	0	0.1	6.7
204.191	34739.7	6301.31	150	716590	29428.7	6901.58	350	31933.9	1750.1	0	650.01	199836	500.01	0.1	0	0	0	0	0	0.1	0.1	3.33	100		133.455	145209	2700	1750	1168582	43364	17360	1050	115252	3951	0	800	372120	1200	0.1	300	100	0.1	0	0	33	0	0.1	6.7
204.839	36543.9	0	400.01	715332	29428.7	6701.49	450.01	30731.4	1900.12	50	800.02	201559	700.02	0.1	0	0	0	0	0	0.1	0.1	3.33	0		133.88	139252	1800	1850	1144195	41458	17110	950	116260	4501	0	400	388029	1200	0.1	200	200	0.1	0	0	33	0	0.1	6.7
205.487	33737.4	5100.86	200	707475	26022.4	7802.02	350	33337	1650.09	0	550.01	195580	1500.08	0.1	0	0	0	0	0	33.33	0.1	0.1	0		134.305	139252	1800	1600	1183286	41859	17661	850	112934	4101	0	1000	362993	0	0.1	200	100	0.1	0	0	0.1	0	0.1	3.3
206.135	35641.8	2700.24	450.01	699936	27625.2	6251.3	250	29529	850.02	0	550.01	197302	700.02	0.1	0	0	0	0	100	33.33	0.1	3.33	0		134.73	139050	2600	1650	1179224	39453	14707	400	107090	4601	0	1400	369658	600	0.1	0	200	0.1	0	0	33	0	0.1	0.1
206.783	38448.6	1400.06	450.01	689576	27725.4	6251.3	450.01	31833.7	1150.04	0	250	198721	300	0.1	0	0	0	0	0	33.33	0.1	3.33	0		135.156	141978	1200	1800	1188729	45671	17510	700	113740	3800	100	1300	378790	200	0.1	0	300	0.1	0	0	0.1	0	0.1	0.1
207.431	38047.6	2000.13	200	703182	25721.9	7101.67	250	31032	1450.07	0	550.01	199329	200	0.1	100	0	0	0	0	0.1	0.1	3.33	0
208.079	35842.3	2000.13	300	707580	25922.2	6901.58	300	31032	1750.1	0	550.01	197809	400.01	0.1	100	0	0	0	0	33.33	0.1	6.67	0
208.727	35240.8	4800.76	250	702344	24319.6	7852.05	400.01	30130.2	1900.12	0	650.01	198620	200	0.1	0	0	0	0	0	66.67	0.1	6.67	0
209.375	32334.4	200	200	706533	24419.7	6401.36	450.01	31132.2	1800.11	0	700.02	204904	700.02	0.1	0	0	0	0	0	0.1	0.1	6.67	0
210.023	35341.1	0	250	722040	25321.2	7401.82	450.01	29128.2	1600.09	50	500.01	201052	600.01	0.1	0	0	0	0	0	100	0.1	16.67	100
210.671	34940.2	100	350	710513	26022.4	6251.3	450.01	33838.1	1450.07	0	800.02	199734	100	0.1	0	0	0	0	0	0.1	0.1	10	0
211.319	33637.2	0	250	698471	29528.8	6601.45	400.01	31332.7	1350.06	0	350	204093	400.01	0.1	100	0	0	0	0	33.33	0.1	3.33	0
211.967	33637.2	800.02	100	703705	26523.3	6551.42	650.01	29529	1900.12	0	300	187577	400.01	0.1	100	0	0	0	0	0.1	0.1	0.1	0
212.615	36343.4	100	250	729066	27725.4	6451.38	500.01	30030	1400.07	0	500.01	205614	300	0.1	0	0	0	0	0	0.1	0.1	10	0
213.263	36042.7	100	400.01	719000	28627.1	7301.77	550.01	30430.8	1550.08	0	800.02	201559	100	0.1	0	0	0	100	0	0.1	0.1	6.67	100
213.911	36543.9	2100.15	400.01	694703	27625.2	6251.3	450.01	34339.2	2350.18	0	500.01	204296	100	0.1	0	0	0	0	0	33.33	0.1	3.33	0
214.559	36844.7	400.01	450.01	715856	27224.5	6901.58	600.01	30531	1550.08	0	750.02	195782	1000.03	0.1	100	0	0	0	100	0.1	0.1	3.33	0
215.207	36944.9	1200.05	200	706742	28927.7	7802.02	500.01	30430.8	2300.18	0	700.02	199430	200	0.1	100	0	0	0	0	0.1	0.1	0.1	100
215.856	35641.8	0	350	693866	25822.1	6151.26	250	30230.4	1900.12	50	400.01	196086	0	0.1	0	0	0	0	0	0.1	0.1	10	0
216.504	34539.2	200	200	717219	29729.2	6301.32	200	29228.4	2000.13	0	650.01	203485	200	0.1	0	0	0	0	0	0.1	0.1	0.1	0
217.151	31332.3	100	100	715018	26022.4	6651.47	600.01	32034.1	1650.09	0	650.01	197404	200	0.1	0	0	0	0	0	0.1	0.1	3.33	0
217.799	37345.9	0	150	707056	28026	6401.36	200	32134.3	1400.07	0	600.01	197302	200	100	0	0	0	0	0	33.33	0.1	3.33	0
218.448	35040.4	500.01	150	719839	29729.2	6401.36	200	31432.9	2150.15	0	700.02	201153	1200.05	0.1	0	0	0	0	0	0.1	0.1	6.67	0
219.096	37145.4	0	300	732003	26924	7051.65	300	32835.9	1900.12	0	550.01	202877	100	100	0	0	0	0	0	66.67	0.1	3.33	0
219.744	36744.4	0	50	729590	26523.3	7301.77	250	29729.4	1850.11	0	500.01	191831	100	100	0	0	0	0	0	33.33	0.1	0.1	0
220.392	38949.9	300	150	691459	27925.8	6501.4	400.01	32435	1450.07	0	500.01	200140	100	0.1	0	0	0	0	0	0.1	0.1	3.33	0
221.04	33937.9	300	150	711770	26222.8	6451.38	300	32435	1850.11	0	650.01	194465	300	0.1	200	0	0	0	0	33.33	0.1	6.67	0
221.688	33336.6	1500.07	250	669817	28126.2	6801.54	400.01	30230.4	1650.09	0	800.02	185147	1100.04	0.1	300	0	0	0	0	33.33	0.1	3.33	0
222.336	33035.9	1900.12	0	666265	28727.3	6851.56	550.01	31032	1600.09	0	500.01	186261	600.01	100	0	0	0	0	0	0.1	0.1	6.67	0
222.984	34138.3	2700.24	150	674206	27625.2	6101.24	400.01	31733.5	1900.12	150	500.01	185147	500.01	0.1	0	0	0	0	0	0.1	0.1	6.67	0
223.632	33236.3	3100.32	250	677446	26423.1	6251.3	800.02	31032	1650.09	50	450.01	192338	1200.05	0.1	0	0	0	0	0	0.1	0.1	6.67	0
224.28	32234.2	4600.7	350	651648	27925.8	6251.3	500.01	26924.1	1400.07	0	600.01	182717	900.03	0.1	0	0	0	0	0	0.1	0.1	0.1	100
224.928	35240.8	3800.48	300	664280	27124.3	6651.47	350	28126.3	1500.08	0	400.01	198316	3100.32	0.1	0	0	0	0	0	66.67	0.1	3.33	0
225.576	31332.3	2000.13	500.01	674937	23318	5701.08	200	30230.4	1400.07	0	550.01	183730	800.02	200	0	0	0	0	0	33.33	0.1	10	0
226.224	31833.3	3800.48	300	648309	27925.8	6351.34	350	30430.8	1400.07	0	750.02	180288	600.01	0.1	0	0	0	0	0	0.1	0.1	3.33	0
226.872	31933.5	1500.07	500.01	674414	29328.5	6351.34	400.01	30931.8	1300.06	0	600.01	184337	900.03	0.1	0	0	0	0	0	33.33	0.1	3.33	0
227.52	30230.1	200	150	660939	28526.9	6651.47	200	31332.7	2250.17	0	500.01	184033	200	0.1	0	0	0	0	0	0.1	0.1	3.33	100
228.168	31632.9	5200.89	150	661356	25421.4	7251.74	500.01	30631.2	1300.06	0	950.03	188286	0	0.1	0	0	0	0	0	0.1	0.1	10	0
228.816	32234.2	400.01	500.01	685497	25521.5	6751.51	350	30030	1850.11	0	400.01	184540	900.03	0.1	0	0	0	0	0	0.1	0.1	6.67	0
229.464	34439	1000.03	250	674519	28326.5	6751.51	400.01	31533.1	1450.07	0	500.01	187982	300	0.1	0	0	0	0	0	0.1	100	16.67	100
230.112	31833.3	400.01	200	636107	25621.7	7551.89	500.01	31332.7	1400.07	0	550.01	190109	400.01	0.1	0	100	0	0	0	33.33	0.1	3.33	0
230.76	30931.5	400.01	100	683719	26723.6	6901.58	500.01	28627.3	1550.08	0	350	180288	600.01	0.1	0	0	0	0	0	33.33	0.1	3.33	0
231.408	33637.2	100	600.01	720153	27424.9	8152.2	350	29529	1900.12	0	500.01	208149	300	100	100	0	0	0	0	33.33	0.1	10	0
232.056	34038.1	300	200	717533	25621.7	6751.51	150	31533.1	1850.11	0	900.03	203079	100	0.1	0	0	0	0	0	0.1	0.1	6.67	0
232.704	33737.4	1100.04	250	739662	27124.3	7852.05	400.01	31132.2	1500.08	0	650.01	195276	100	0.1	100	0	0	0	0	0.1	0.1	6.67	0
233.352	34539.2	200	350	729590	27725.4	7701.97	450.01	31933.9	1550.08	0	600.01	200849	200	100	0	0	0	0	0	33.33	0.1	16.67	0
234	39451.2	200	350	708523	27625.2	7952.1	350	32034.1	1350.06	50	700.02	188590	200	0.1	0	0	0	0	0	66.67	0.1	3.33	0
234.648	32534.8	100	300	721516	27424.9	7751.99	750.02	33036.3	1850.11	0	450.01	186666	200	0.1	0	0	0	0	0	0.1	100	6.67	0
235.296	31532.7	7301.76	350	725290	29428.7	8252.26	600.01	34339.2	1350.06	0	550.01	205310	200	0.1	0	0	0	0	0	0.1	0.1	3.33	0
235.944	34839.9	100	250	719210	30330.4	7451.84	350	35141.1	1900.12	0	350	200241	600.01	0.1	0	0	0	0	0	133.33	0.1	0.1	0
236.592	34940.2	0	100	727073	27625.2	7301.77	250	31232.5	1750.1	0	650.01	204093	0	0.1	0	0	0	0	0	33.33	0.1	3.33	0
237.24	34138.3	100	450.01	722984	25922.2	6801.54	600.01	29328.6	1350.06	0	750.02	195073	200	100	0	0	0	0	0	0.1	0.1	10	0
237.888	33837.7	100	350	737878	30530.8	7251.74	200	28126.3	1800.11	0	750.02	212104	200	0.1	0	0	0	0	100	0.1	0.1	6.67	0
238.536	33436.8	100	200	721411	27725.4	7451.84	300	31733.5	1600.09	0	450.01	202268	300	0.1	100	0	0	0	0	33.33	0.1	0.1	0
239.184	34940.2	0	200	739767	30230.2	7251.74	450.01	29929.8	1250.05	0	400.01	204803	400.01	0.1	0	0	0	0	0	0.1	0.1	10	0
239.832	31332.3	1700.1	350	741027	25822.1	8302.29	550.01	32835.9	1850.11	0	550.01	198620	300	100	0	0	0	0	0	0.1	0.1	6.67	0
240.48	35842.3	200	400.01	722984	31933.7	6601.45	300	34439.5	1600.09	50	600.01	205715	0	0.1	100	0	0	0	0	66.67	0.1	0.1	0
241.128	35541.6	100	350	736724	26924	7301.77	500.01	32835.9	1950.13	0	350	202674	200	0.1	0	0	100	0	0	33.33	0.1	10	0
241.776	32234.2	400.01	150	738508	33136.3	7601.92	600.01	34239	1850.11	0	700.02	203181	500.01	100	100	0	0	0	0	0.1	0.1	0.1	0
242.424	34940.2	100	350	710722	28426.7	7301.77	200	33838.1	1650.09	0	650.01	202978	0	0.1	0	0	0	0	0	33.33	0.1	3.33	0
243.072	33537	100	350	725290	27725.4	6551.42	350	31332.7	1800.11	0	750.02	210177	200	0.1	0	0	0	0	0	0.1	0.1	6.67	100
243.72	29528.7	11404.3	300	661983	25321.2	8252.26	250	27324.8	1600.09	0	600.01	176746	200	0.1	100	0	0	0	0	0.1	0.1	10	0
244.369	29528.7	100	350	650187	27725.4	7151.7	300	30030	1050.04	0	350	179782	300	0.1	0	0	0	0	0	0.1	0.1	10	0
245.017	33937.9	1100.04	250	670548	26423.1	6151.26	300	30030	1850.11	0	500.01	172496	0	0.1	100	0	0	0	0	0.1	0.1	3.33	0
245.665	31933.5	100	50	652065	24419.7	7351.79	450.01	28627.3	1400.07	0	800.02	180288	900.03	100	0	0	0	100	0	0.1	0.1	0.1	0
246.312	32033.8	0	250	665743	27124.3	6901.58	450.01	27324.8	2500.21	0	500.01	177150	100	0.1	0	100	0	100	0	0.1	0.1	3.33	0
246.961	31833.3	4500.67	250	636419	30130	6801.54	600.01	28126.3	950.03	0	850.02	177555	100	0.1	0	0	0	0	0	33.33	0.1	0.1	100
247.609	32134	0	350	659477	22717.1	7151.7	450.01	24419.8	1550.08	0	600.01	176948	500.01	100	0	0	0	0	0	0.1	0.1	20	0
248.257	33737.4	900.03	300	659372	28526.9	8002.12	250	29128.2	1650.09	0	800.02	178466	200	100	0	0	0	0	0	0.1	0.1	0.1	0
248.905	29328.3	800.02	300	647996	30029.8	6701.49	350	29529	1150.04	50	500.01	176341	0	100	0	0	0	0	0	0.1	0.1	6.67	0
249.553	30430.5	100	400.01	673578	30230.2	7151.7	450.01	28226.5	1600.09	0	400.01	176644	0	0.1	0	0	0	0	0	100	0.1	0.1	100
250.201	32334.4	200	100	654988	29729.2	7301.77	350	29028	800.02	0	550.01	185350	100	100	100	0	0	0	0	33.33	0.1	10	0

## Sheet: S Fig. 1 Exp vs natural K melt
	P	T	SiO2	TiO2	Al2O3	FeO	MnO	MgO	CaO	Na2O	K2O	P2O5	sum	Mg#	Remarks
studied natural mafic potassic samples
Wozhong			53.8107	0.629743	11.6999	7.26284	0.140229	12.0237	7.09523	1.69289	5.19609	0.448713	100	74.8738	similar to CJ22
1σ			0.0837123	0.00498173	0.0877202	0.129786	0.00453152	0.0863256	0.122836	0.0721565	0.0998727	0.00671325
Two Buttes			49.8493	1.03421	10.5968	7.58931	0.137929	16.0933	8.05711	2.14224	4.1729	0.326967	100	79.2399	similar to CJ24
1σ			0.834077	0.0453692	0.735605	0.519131	0.00558571	1.76862	0.684148	0.205203	0.286526	0.0421259
Feixian			50.269	1.12897	12.25	8.23549	0.123529	13.4856	9.06924	2.2647	2.48724	0.686318	100	74.6675	simiar to CJ17
1σ			0.189524	0.0278522	0.166987	0.103832	0.000280352	0.396519	0.0751387	0.135441	0.215816	0.0209249
Sihetun			51.9862	0.8797	13.4794	8.00268	0.118685	11.1323	8.34846	2.68591	2.54179	0.824896	100	71.4606	similar to CJ20
1σ			0.12181	0.0145512	0.181779	0.063407	0.00512043	0.316693	0.1464	0.0512876	0.0609293	0.0164227
Vulcano			48.871	0.826761	13.107	10.7739	0.207929	8.54179	12.9851	2.12503	2.26716	0.294296	100	58.7981
1σ			0.179457	0.0033234	0.200179	0.498139	0.0147768	0.0992231	0.139055	0.102021	0.0509986	0.0513445
Fangcheng			50.4996	1.16839	13.8268	8.31876	0.131089	11.1558	9.63202	3.02332	1.37054	0.873754	100	70.7077	simiar to CJ17
1σ			0.706819	0.0239994	0.83487	0.183878	0.00891734	1.46973	0.609547	0.340871	0.556528	0.0741578
Yixian			50.5743	0.719146	12.6941	8.76345	0.148958	14.2876	7.59273	3.20686	1.33263	0.680211	100	74.5848	simiar to CJ17
1σ			0.376905	0.0205748	0.186751	0.144354	0.00631297	0.585478	0.123043	0.148198	0.0787564	0.0118482
Shiprock			50.5	1.7	16.6	9.40909	0.11	5.8	8.5	3.4	2.1	0.79	98.9091	52.5969
WP-STA			39.1203	3.1852	11.241	12.1729	0.210854	13.2173	15.8964	3.21994	1.7361	2.15251	102.153	66.1526
West Eifel			42.6971	2.44097	11.9264	10.8791	0.181918	13.7415	12.4324	3.19374	1.55153	0.95531	100	69.4526
1σ			0.164599	0.0519605	0.182114	0.0548945	0.00123634	0.411916	0.286614	0.0318111	0.0358096	0.0418637
Buell			42.7007	3.61099	10.4301	11.2555	0.161896	13.1301	14.8124	3.73977	2.7	1.23166	103.773	67.7397
GE55 glass			50	3.46082	18.0375	11.2161	0.215526	5.64869	15.0726					47.5485
LBM0212 glass_1			49.28	2.8	20.19	5.7	0	3.14	7.45	7.34	3.24		99.14	49.7886
own mantle experimental data
CJ09	1.5	1200	49.3962	4.22662	16.7418	6.28829	0.121723	7.59696	9.76637	3.24748	2.4265	0.188045	100	68.5
1σ			0.252677	0.132312	0.401048	0.118558	0.0319121	0.966783	0.45058	0.179134	0.0618702	0.0517818
CJ11	1.5	1300	49.4075	3.19594	13.228	7.00306	0.115217	12.0222	10.7997	2.42609	1.67815	0.124216	100	75.5506
1σ			0.248817	0.112683	0.152447	0.0797407	0.0192164	0.389529	0.270039	0.0879596	0.0462813	0.0238332
CJ16	1.5	1300	49.6471	3.07493	13.1919	7.22696	0.128123	11.9687	10.7245	2.386	1.65171		100	74.8808
1σ			0.221962	0.0653787	0.258609	0.0974233	0.0344219	0.59282	0.253927	0.0749315	0.0504485
CJ17	1.5	1300	49.0714	2.94501	12.6276	7.70539	0.136152	11.7212	11.7518	2.46723	1.57101	0.0032342	100	73.2484
1σ			0.160053	0.151278	0.461109	0.135208	0.0154024	1.01403	0.371673	0.0577913	0.0831541	0.00723189
CJ19	1.5	1300	52.1787	3.49965	16.1826	6.22152	0.0900913	9.13132	3.91152	0.624095	8.15439	0.00616048	100	72.5415
1σ			0.623921	0.172485	0.401554	0.341909	0.0197963	1.25416	0.236628	0.0193383	0.541081	0.0137753
CJ20	1.5	1300	49.4496	3.43951	13.8318	7.19943	0.141146	10.6504	10.7895	2.65978	1.82757	0.0112539	100	72.6986
1σ			0.353154	0.146761	0.51748	0.107732	0.0161533	0.914416	0.213495	0.104771	0.0952542	0.01825
CJ21	1.5	1300	50.0502	3.34999	14.7739	7.01904	0.132612	8.34926	12.3237	2.2015	1.7924	0.00738743	100	68.1643
1σ			0.0860359	0.128068	0.727231	0.175223	0.0179266	1.21043	0.228748	0.265099	0.169908	0.0147749
CJ22	1.5	1300	49.7206	3.32031	14.3682	6.8021	0.122223	11.0923	8.11687	1.55704	4.90042		100	74.5889
1σ			0.535686	0.129407	0.341411	0.106179	0.0148469	0.801253	0.24853	0.0710139	0.270922
CJ23	3	1300	45.5857	5.81863	12.57	9.06122	0.119726	11.736	6.24643	1.73576	6.99972	0.126698	99.9999	69.982
1σ			0.620959	0.260462	0.388071	0.422175	0.0182332	0.606575	0.517929	0.27333	0.0762408	0.105953
CJ24	3	1400	46.6997	3.76192	11.7488	8.08036	0.146154	13.9572	8.25227	1.78324	5.57017		99.9999	75.6641
1σ			0.294317	0.0443844	0.206206	0.275152	0.0174877	0.640772	0.258358	0.134696	0.236937

## Sheet: S Fig. 2 Mantle melting degree
												Reference	Starting material	Run	P	T	Remarks	SiO2	TiO2	Al2O3	FeO	MnO	MgO	CaO	Na2O	K2O	P2O5	Total	Mg#	fusible component (wt%)	actual melting degree (wt%)	melting degree relative to fusible components (wt%)	Remarks	(CaO+FeO)/K2O															Reference
run	T	melt	ol	opx	cpx	sp/grt	phl	amph	ol+opx	cpx+sp/grt+phl+amph		Hydrous lherzolite/harzburgite melting runs (high-silica partial melts with ≥45wt% SiO2)																																					Global continental and oceanic intraplate basalts
Phl-lherzolite runs 1GPa (Condamine 14)												Condamine14	phlog-lherzolite	sta31	1 GPa	1300		53.0904	1.07538	14.7212	6.25392	0.114847	11.2863	9.23992	1.16935	3.04865		100	76.4618	23.1	24.2	104.762		5.08219															Pilet et al. 08
sta10	1000	0	58.23	17.7	9.5	1.22	10	3.4	75.93	24.12		Condamine14	phlog-lherzolite	sta27	1 GPa	1250		52.173	1.21357	16.2328	6.36863	0.124468	8.95135	10.0301	1.30692	3.59921		100	71.6711	23.1	22	95.2381		4.5562															Global arc shoshonites (only kept potassic mamgas with Mg#≥65)
sta29	1025	1.4	60.3	15.4	9.51	1.25	9.5	2.8	75.7	23.06		Condamine14	phlog-lherzolite	sta24	1 GPa	1200		54.4174	1.28041	17.787	4.05463		7.58643	9.63508	1.31242	3.92659		100	77.1057	23.1	20.4	88.3117		3.48641															Schmidt & Jagoutz 17
sta14	1050	4.4	60.9	15	9.3	1.1	7.8	1.2	75.9	19.4		Condamine14	phlog-lherzolite	sta25	1 GPa	1150		54.6793	1.04101	19.3375	3.83807		6.46688	8.83281	1.87171	3.9327		100	75.2038	23.1	11.8	51.0823		3.22193															Schmidt & Jagoutz 17
sta11	1075	6.3	61.6	14.5	8.7	1.2	7.7	0	76.1	17.6		Condamine14	phlog-harzburgite	hzb07	1 GPa	1200		56.0103	1.44955	18.356	4.70039		6.97065	5.11607	0.98058	6.41641		100	72.7475	13	13.8	106.154		1.5299															Schmidt & Jagoutz 17
sta25	1150	11.8	65.7	10.8	5.84	0.99	4.97	0	76.5	11.8		Condamine16	phlog-harzburgite	hbz08	1 GPa	1150	hbz10 melt	58.03	1.1	19.56	2.98		6.18	3.91	1.57	6.68		100.01	78.8712	13	6.9	53.0769		1.03144															Schmidt & Jagoutz 17
sta24	1200	20.4	67.7	9.5	1.6	0.88	0	0	77.2	2.48		Condamine16	phlog-lherzolite	3LP-05	3 GPa	1450		47.3373	1.30378	12.3358	8.68519	0.120349	16.0465	8.92589	1.39404	3.85117		100	76.882	23.1	23.9	103.463		4.57292															Schmidt & Jagoutz 17
sta27	1250	22	70	6.4	0.43	1.23	0	0	76.4	1.66		Condamine16	phlog-lherzolite	3LP-02	3 GPa	1400		46.3046	1.46015	12.1012	9.0309	0.130013	14.9515	8.90089	1.51015	5.61056		100	74.8748	23.1	18.7	80.9524		3.19608															Schmidt & Jagoutz 17
sta31	1300	24.2	69.4	5.64	0	0.77	0	0	75.04	0.77		Condamine16	phlog-lherzolite	3LP-01	3 GPa	1350		46.8891	1.38263	13.1249	8.13546	0.130247	14.3272	9.71847	1.37261	4.91935		100	76.0189	23.1	17.1	74.026		3.62933															Schmidt & Jagoutz 17
Phl-harzburgite runs 1GPa (Condamine 14)												Condamine16	phlog-lherzolite	3LP-03	3 GPa	1300	3LP-04 melt	46.7174	1.90152	13.6109	7.64612	0.10008	13.4107	7.90633	2.10168	6.60528		100	75.9446	23.1	8.8	38.0952		2.35455															Schmidt & Jagoutz 17
hbz08	1150	6.9	68.6	18.1	0	1.12	5.4	0	86.7	6.52		Condamine16	phlog-harzburgite	3LP-14	3 GPa	1250	3LP-18	44.6294	2.13619	14.5422	6.41861	0.0802327	13.6396	9.12647	1.30378	8.12356		100	79.2746	13	3.5	26.9231		1.91358															Schmidt & Jagoutz 17
hzb07	1200	13.8	74.7	10.1	0	1.43	0	0	84.8	1.43		this study	amph-rich-lherzolite	CJ09	1.5 GPa	1200		49.3962	4.22662	16.7418	6.28829	0.121723	7.59696	9.76637	3.24748	2.4265	0.188045	100	68.5	46	18.7	40.6522		6.61637															Schmidt & Jagoutz 17
												this study	amph-rich-lherzolite	CJ11	1.5 GPa	1300		49.4075	3.19594	13.228	7.00306	0.115217	12.0222	10.7997	2.42609	1.67815	0.124216	100	75.5506	46	39.1	85		10.6086															Schmidt & Jagoutz 17
Phl-lherzolite runs 3 GPa (Condamine 16)												this study	amph-rich-lherzolite	CJ16	1.5 GPa	1300		49.6471	3.07493	13.1919	7.22696	0.128123	11.9687	10.7245	2.386	1.65171		100	74.8808	46	33.9	73.6957		10.8684															Schmidt & Jagoutz 17
3LP-12	1150	0	57.53	15.4	8.88	8.6	9.7	0	72.93	27.18		this study	amph-rich-lherzolite	CJ17	1.5 GPa	1300		49.0714	2.94501	12.6276	7.70539	0.136152	11.7212	11.7518	2.46723	1.57101	0.0032342	100	73.2484	46	32.1	69.7826		12.3851															Schmidt & Jagoutz 17
3LP-07	1200	3	58.7	14.1	8.7	7.75	7.9	0	72.8	24.35		this study	amph-rich-lherzolite	CJ20	1.5 GPa	1300		49.4496	3.43951	13.8318	7.19943	0.141146	10.6504	10.7895	2.65978	1.82757	0.0112539	100	72.6986	46	32.1	69.7826		9.84305															Schmidt & Jagoutz 17
3LP-06	1250	4.6	59.5	13.5	7.9	7.9	6.6	0	73	22.4		this study	amph-rich-lherzolite	CJ21	1.5 GPa	1300		50.0502	3.34999	14.7739	7.01904	0.132612	8.34926	12.3237	2.2015	1.7924	0.00738743	100	68.1643	46	37.7	81.9565		10.7916															Schmidt & Jagoutz 17
3LP-03	1300	8.8	59.3	15	6	7.2	3.8	0	74.3	17		this study	amph+phlog-lherzolite	CJ22	1.5 GPa	1300		49.7206	3.32031	14.3682	6.8021	0.122223	11.0923	8.11687	1.55704	4.90042		100	74.5889	46	37	80.4348		3.04443															Schmidt & Jagoutz 17
3LP-01	1350	17.1	58.9	19.1	0	4.8	0	0	78	4.8		this study	amph+phlog-lherzolite	CJ24	3 GPa	1400		46.6997	3.76192	11.7488	8.08036	0.146154	13.9572	8.25227	1.78324	5.57017		99.9999	75.6641	46	30.1	65.4348		2.93216															Schmidt & Jagoutz 17
3LP-02	1400	18.7	58.4	17.7	0	5.2	0	0	76.1	5.2		Pilet 08	Hornblendite - DMM1 sandwich experiments (DMM1 composition)		1.5 GPa	1225	0.391	44.9984	5.96843	16.2747	8.45615	0.156789	9.97178	9.76273	2.89537	1.51563		100	67.9756	44.4592	31	69.7269		12.0207															Schmidt & Jagoutz 17
3LP-05	1450	23.9	58.5	18	0	0	0	0	76.5	0		Pilet 08	Hornblendite - DMM1 sandwich experiments (DMM1 composition)		1.5 GPa	1250	0.321	45.8654	4.85316	16.3195	8.06082	0.156217	10.779	10.3833	2.41616	1.16642		100	70.6485	38.0752	30	78.7914		15.8125															Schmidt & Jagoutz 17
Phl-harzburgite runs 3GPa (Condamine 16)												Pilet 08	Hornblendite - DMM1 sandwich experiments (DMM1 composition)		1.5 GPa	1250	0.386	45.3648	5.03937	15.8215	8.34646	0.167979	10.9501	10.6667	2.47769	1.16535		100	70.2515	44.0032	38	86.3574		16.3153															Schmidt & Jagoutz 17
3LP-19	1150	0	61.15	22.2	0	7.58	9.1	0	83.35	16.68		Pilet 08	Hornblendite - DMM1 sandwich experiments (DMM1 composition)		1.5 GPa	1275	0.235	46.2867	3.97187	16.115	7.94373	0.165494	11.5639	11.0261	2.01696	0.910219		100	72.3781	30.232	27	89.3093		20.8409															Schmidt & Jagoutz 17
3LP-14	1250	3.5	62	22.6	0	5.4	6.6	0	84.6	12		Pilet 08	Hornblendite - DMM1 sandwich experiments (DMM1 composition)		1.5 GPa	1275	0.321	46.3032	4.31983	15.3894	8.15161	0.166147	11.6719	10.9138	2.11838	0.965732		100	72.0462	38.0752	38	99.8025		19.7419															Schmidt & Jagoutz 17
3LP-13	1400	15.4	64.9	19.7	0	0	0	0	84.6	0		Pilet 08	Hornblendite - DMM1 sandwich experiments (DMM1 composition)		1.5 GPa	1200/1275	0.322	46.3096	4.04009	15.5757	8.14281	0.156593	11.9219	10.9197	2.02526	0.908237		100	72.4926	38.1664	38	99.564		20.9885															Schmidt & Jagoutz 17
												Pilet 08	Hornblendite - DMM1 sandwich experiments (DMM1 composition)		1.5 GPa	1300	0.238	46.1507	4.06546	15.459	8.2853	0.154385	11.7126	11.2392	1.99671	0.936599		100	71.788	30.5056	29	95.0645		20.8462															Schmidt & Jagoutz 17
												Pilet 08	Hornblendite - DMM1 sandwich experiments (DMM1 composition)		1.5 GPa	1300	0.385	45.3935	4.62714	15.1415	8.60359	0.175584	11.6711	11.1134	2.24127	1.03284		100	70.9452	43.912	43	97.9231		19.09															Schmidt & Jagoutz 17
												Pilet 08	Hornblendite - DMM1 sandwich experiments (DMM1 composition)		1.5 GPa	1325	0.252	46.6234	3.46427	14.0633	8.42355	0.185586	13.4756	11.2177	1.78369	0.762965		100	74.2239	31.7824	34	106.977		25.7432															Schmidt & Jagoutz 17
												Condamine14	phlog-lherzolite	Sta10	1 GPa	1000														23.1	0																		Schmidt & Jagoutz 17
												Condamine16	phlog-lherzolite	3LP-12	3 GPa	1150														23.1	0																		Schmidt & Jagoutz 17
												Condamine16	phlog-harzburgite	3LP-19	3 GPa	1150														13	0																		Schmidt & Jagoutz 17
												Condamine14	phlog-lherzolite	Sta11	1 GPa	1075	sta17 melt	59.6	0.83	21.21	1.53		3.1	4.97	4.75	4.04		100.03	78.481	23.1	6.3	27.2727	too low MgO and FeO, and too high Na2O and Al2O3	1.60891															Schmidt & Jagoutz 17
												Condamine14	phlog-lherzolite	Sta14	1 GPa	1050	sta34 melt	60.69	0.51	20.89	1.62		2.49	4.32	4.8	4.69		100.01	73.4513	23.1	4.4	19.0476	too low MgO and FeO, and too high Na2O and Al2O3	1.26652															Schmidt & Jagoutz 17
												Condamine14	phlog-lherzolite	Sta29	1 GPa	1025	sta32 melt	63.49	0.29	20.26	1.24		1.77	3.04	5.01	4.89		99.99	71.9837	23.1	1.4	6.06061	too low MgO and FeO, and too high Na2O and Al2O3	0.875256															Schmidt & Jagoutz 17
												Condamine16	phlog-lherzolite	3LP-06	3 GPa	1250	3LP-10 melt	45.8183	2.62105	14.5058	6.90276	0.080032	12.465	7.0028	4.0016	6.60264		100	76.473	23.1	4.6	19.9134	too low CaO	2.10606															Schmidt & Jagoutz 17
												Condamine16	phlog-lherzolite	3LP-07	3 GPa	1200	3LP-11 melt	45.8734	3.10497	14.6234	6.8109	0.0901442	12.1695	6.00962	5.00801	6.3101		100	76.2818	23.1	3	12.987	too low CaO	2.03175															Schmidt & Jagoutz 17
												Condamine16	phlog-harzburgite	3LP-13	3 GPa	1400		45.4636	1.53215	13.7192	10.0441	0.160224	16.7334	4.20589	1.03144	7.10995		100	74.9925	13	15.4	118.462	too low CaO	2.00423															Schmidt & Jagoutz 17
												Condamine14	phlog-harzburgite	hzb04	1 GPa	1300		55.1859	1.16538	15.383	6.9287	0.127132	12.5013	3.82456	0.635661	4.24833		100	76.4579	13	21.4	164.615	too low CaO	2.53117															Schmidt & Jagoutz 17
												this study	phlog-rich-lherzolite	CJ19	1.5 GPa	1300		52.1787	3.49965	16.1826	6.22152	0.0900913	9.13132	3.91152	0.624095	8.15439	0.00616048	100	72.5415	46	20	43.4783	too low CaO	1.24265															Schmidt & Jagoutz 17
												this study	amph+phlog-lherzolite	CJ23	3 GPa	1300		45.5857	5.81863	12.57	9.06122	0.119726	11.736	6.24643	1.73576	6.99972	0.126698	99.9999	69.982	46	5.2	11.3043	too low CaO	2.18689															Schmidt & Jagoutz 17
												Pure mantle metasomatic vein melting runs (low-silica partial melts with <45wt% SiO2)																	High-Si melts (>45%SiO2) - Mg# should be higher than 68!!!																				Schmidt & Jagoutz 17
												Pilet 08	Hornblendite experiment (AG4 96wt% amph+2wt% Fe-Ti oxides, 1wt% sphene plus allanite, carbonate)		1.5 GPa	1150																																	Schmidt & Jagoutz 17
												Pilet 08	Hornblendite experiment (AG4 96wt% amph+2wt% Fe-Ti oxides, 1wt% sphene plus allanite, carbonate)		1.5 GPa	1165		39.1614	6.48079	13.781	16.5585	0.351176	7.34277	10.7481	4.19283	1.38342		100	44.3888	100	25	25		19.7385															Schmidt & Jagoutz 17
												Pilet 08	Hornblendite experiment (AG4 96wt% amph+2wt% Fe-Ti oxides, 1wt% sphene plus allanite, carbonate)		1.5 GPa	1175		39.2319	7.03374	14.1417	15.0647	0.286442	8.03098	10.906	3.86166	1.44282		100	48.9686	100	43	43		18															Schmidt & Jagoutz 17
												Pilet 08	Hornblendite experiment (AG4 96wt% amph+2wt% Fe-Ti oxides, 1wt% sphene plus allanite, carbonate)		1.5 GPa	1150/1175		39.2557	7.08134	13.9181	15.4599	0.287081	7.78309	10.5688	4.05104	1.5949		100	47.5393	100	60	60		16.32															Schmidt & Jagoutz 17
												Pilet 08	Hornblendite experiment (AG4 96wt% amph+2wt% Fe-Ti oxides, 1wt% sphene plus allanite, carbonate)		1.5 GPa	1190		40.1623	7.30319	14.7012	13.1837	0.242386	8.00927	10.4121	3.92033	2.06555		100	52.2337	100	59	59		11.4235															Schmidt & Jagoutz 17
												Pilet 08	Hornblendite experiment (AG4 96wt% amph+2wt% Fe-Ti oxides, 1wt% sphene plus allanite, carbonate)		1.5 GPa	1200		40.1769	6.99095	14.8031	12.8027	0.252685	8.43335	11.0023	3.66393	1.87408		100	54.2479	100	64	64		12.7022															Schmidt & Jagoutz 17
												Pilet 08	Hornblendite experiment (AG4 96wt% amph+2wt% Fe-Ti oxides, 1wt% sphene plus allanite, carbonate)		1.5 GPa	1225		40.0379	7.19924	14.4932	13.0197	0.231555	8.44122	10.8199	3.82065	1.93664		100	53.8536	100	63	63		12.3098															Schmidt & Jagoutz 17
												Pilet 08	Hornblendite experiment (AG4 96wt% amph+2wt% Fe-Ti oxides, 1wt% sphene plus allanite, carbonate)		1.5 GPa	1200/1225		40.3446	7.19582	14.423	12.9191	0.229765	8.48042	10.8407	3.64491	1.92167		100	54.1614	100	63	63		12.3641															Schmidt & Jagoutz 17
												Pilet 08	Hornblendite experiment (AG4 96wt% amph+2wt% Fe-Ti oxides, 1wt% sphene plus allanite, carbonate)		1.5 GPa	1225		40.1354	7.09375	14.5208	13.1146	0.239583	8.42708	11.0625	3.57292	1.83333		100	53.6314	100	66	66		13.1875															Schmidt & Jagoutz 17
												Pilet 08	Hornblendite experiment (AG4 96wt% amph+2wt% Fe-Ti oxides, 1wt% sphene plus allanite, carbonate)		1.5 GPa	1250		40.6224	6.51629	14.6721	11.7168	0.208855	9.37761	12.1658	3.16416	1.55597		100	59.0272	100	77	77		15.349															Schmidt & Jagoutz 17
												Pilet 08	Hornblendite experiment (AG4 96wt% amph+2wt% Fe-Ti oxides, 1wt% sphene plus allanite, carbonate)		1.5 GPa	1275		40.5513	6.0451	14.763	10.9939	0.208812	10.2005	13.0925	2.8294	1.31551		100	62.548	100	90	90		18.3095															Schmidt & Jagoutz 17
												Pilet 08	Hornblendite experiment (AG4 96wt% amph+2wt% Fe-Ti oxides, 1wt% sphene plus allanite, carbonate)		1.5 GPa	1285		40.4582	5.81528	14.4916	11.2159	0.186587	10.6458	13.1233	2.78843	1.27501		100	63.0792	100	95	95		19.0894															Schmidt & Jagoutz 17
												Pilet 08	Hornblendite experiment (AG4 96wt% amph+2wt% Fe-Ti oxides, 1wt% sphene plus allanite, carbonate)		1.5 GPa	1300		40.6574	5.73414	14.6827	10.6387	0.197014	11.3335	12.8266	2.67524	1.25467		100	65.7246	100	97	97		18.7025															Schmidt & Jagoutz 17
												Pilet 08	Hornblendite experiment (AG4 96wt% amph+2wt% Fe-Ti oxides, 1wt% sphene plus allanite, carbonate)		1.5 GPa	1350		40.638	5.60058	14.6197	10.1413	0.187032	12.3857	12.5312	2.67041	1.2261		100	68.734	100	100	100		18.4915															Schmidt & Jagoutz 17
												Pilet 08	Clinopyroxene-hornblendite experiments (AG7 55wt% amph+44wt% cpx plus minor Fe-Ti oxides, carbonate and sphene)		1.5 GPa	1225																																	Schmidt & Jagoutz 17
												Pilet 08	Clinopyroxene-hornblendite experiments (AG7 55wt% amph+44wt% cpx plus minor Fe-Ti oxides, carbonate and sphene)		1.5 GPa	1250		41.2982	5.53988	14.3096	11.9996	0.177694	9.18783	12.24	3.28212	1.96509		100	57.9518	100	37	37		12.3351															Schmidt & Jagoutz 17
												Pilet 08	Clinopyroxene-hornblendite experiments (AG7 55wt% amph+44wt% cpx plus minor Fe-Ti oxides, carbonate and sphene)		1.5 GPa	1275		41.4339	5.24519	13.863	11.318	0.155183	10.0248	13.4285	2.89675	1.6346		100	61.4544	100	45	45		15.1392															Schmidt & Jagoutz 17
												Pilet 08	Clinopyroxene-hornblendite experiments (AG7 55wt% amph+44wt% cpx plus minor Fe-Ti oxides, carbonate and sphene)		1.5 GPa	1300		42.0895	4.78548	13.5314	10.1691	0.154703	10.922	14.4699	2.56807	1.30982		100	65.9083	100	54	54		18.811															Schmidt & Jagoutz 17
												Pilet 08	Clinopyroxene-hornblendite experiments (AG7 55wt% amph+44wt% cpx plus minor Fe-Ti oxides, carbonate and sphene)		1.5 GPa	1325		42.2998	4.56879	13.152	9.78439	0.143737	11.7043	14.9281	2.25873	1.16016		100	68.2862	100	64	64		21.3009															Schmidt & Jagoutz 17
												Pilet 08	Clinopyroxene-hornblendite experiments (AG7 55wt% amph+44wt% cpx plus minor Fe-Ti oxides, carbonate and sphene)		1.5 GPa	1350		43.0785	4.26096	12.4363	8.88889	0.132518	12.2324	15.8818	2.07951	1.00917		100	71.2401	100	79	79		24.5455															Schmidt & Jagoutz 17
												Pilet 08	Clinopyroxene-hornblendite experiments (AG7 55wt% amph+44wt% cpx plus minor Fe-Ti oxides, carbonate and sphene)		1.5 GPa	1375		43.8303	3.98735	11.8703	8.0257	0.122374	12.5943	16.7856	1.8764	0.907608		100	73.8538	100	93	93		27.3371															Schmidt & Jagoutz 17
												Pilet 08	Clinopyroxene-hornblendite experiments (AG7 55wt% amph+44wt% cpx plus minor Fe-Ti oxides, carbonate and sphene)		1.5 GPa	1400		44.8809	3.69428	11.5713	7.01201	0.132302	12.8537	17.3112	1.7301	0.814166		100	76.7418	100	100	100		29.875															Schmidt & Jagoutz 17
												Lloyd 85	phlog clinopyroxenite		3 GPa	1250		39.1018	8.43481	8.71411	13.4063	0.301642	10.7027	12.1774	1.51938	5.64183		100	58.9659	100	31	31		4.53465															Schmidt & Jagoutz 17
												Lloyd 85	phlog clinopyroxenite		3 GPa	1250		38.8285	8.54227	8.74196	13.0907	0.199689	10.9718	11.6485	1.66408	6.3124		100	60.1378	100	31	31		3.91916															Schmidt & Jagoutz 17
												Lloyd 85	phlog clinopyroxenite		3 GPa	1263		40.5924	6.91168	9.24849	11.4098	0.230389	12.5069	11.3001	1.53593	6.2644		100	66.3648	100	44	44		3.62522															Schmidt & Jagoutz 17
												Lloyd 85	phlog clinopyroxenite		3 GPa	1275		41.2834	6.93167	9.31888	11.279	0.120456	12.4836	10.8191	1.48927	6.27464		100	66.5801	100	49	49		3.52182															Schmidt & Jagoutz 17
												Lloyd 85	phlog clinopyroxenite		3 GPa	1300		40.7594	7.16508	10.0397	10.34	0.203797	12.3351	10.7262	1.75909	6.67167		100	68.2268	100	67	67		3.15756															Schmidt & Jagoutz 17
												Lloyd 85	phlog clinopyroxenite		2 GPa	1200		38.7224	7.32881	9.11179	15.9702	0.196893	9.26493	12.0324	1.36732	6.00525		100	51.0822	100	29	29		4.66302															Schmidt & Jagoutz 17
												Lloyd 85	phlog clinopyroxenite		2 GPa	1225		39.573	6.73927	9.06836	15.096	0.183308	9.54281	11.9689	1.63899	6.18935		100	53.2242	100	46	46		4.37282															Schmidt & Jagoutz 17
												Lloyd 85	phlog clinopyroxenite		2 GPa	1250		43.8865	5.97162	9.3559	8.79913	0.10917	13.1878	12.6638	1.26638	4.75983		100	72.9567	100	76	76		4.50917															Schmidt & Jagoutz 17
												Lloyd 85	phlog clinopyroxenite		3 GPa	1225		43.7012	3.94649	6.4214	13.0435	0.0891862	11.8172	15.6076	1.95095	3.42252		100	61.9883	100	20	20	too low Al2O3	8.37134															Schmidt & Jagoutz 17
												Lloyd 85	phlog clinopyroxenite		2 GPa	1300		43.1216	5.39546	8.06689	9.63399	0.115692	14.0934	13.7779	1.504	4.29112		100	72.476	100	96	96	too low Al2O3	5.45588															Schmidt & Jagoutz 17
																																																	Schmidt & Jagoutz 17
																																																	Schmidt & Jagoutz 17
																																																	Schmidt & Jagoutz 17
																																																	Schmidt & Jagoutz 17
																																																	Schmidt & Jagoutz 17
																																																	Schmidt & Jagoutz 17
																																																	Schmidt & Jagoutz 17
																																																	Schmidt & Jagoutz 17
																																																	Schmidt & Jagoutz 17
																																																	Schmidt & Jagoutz 17
																																																	Schmidt & Jagoutz 17
																																																	Schmidt & Jagoutz 17
																																																	Schmidt & Jagoutz 17
																																																	Schmidt & Jagoutz 17
																																																	Natural samples of this study
																																																	Wozhong
																																																	Two Buttes
																																																	Feixian
																																																	Sihetun
																																																	Vulcano
																																																	Fangcheng
																																																	Yixian
																																																	Shiprock
																																																	WP-STA
																																																	West Eifel
																																																	Buell
[truncated: 14 more columns]

## Sheet: S Fig. 3 Mantle sulfides
Sample name	Rock type	Abundance of sulfides in fusible mantle components (wt%)	Cu	1σ	Au	1σ	Ag	1σ	Au/Cu	+	-
			wt%		μg/g
ME02	dry lherzolite	0.0630722	4.71157		3.63385		13.3869		77.1262
ME24	disseminated amph-bearing lherzolite	0.0276578	1.16106	0.786816	0.988796	0.538366	4.09886	2.08641	85.1634	104.081	85.0634
ME41	disseminated amph-bearing lherzolite	0.0242976	6.67701	4.36233	29.9381	27.2216	33.0833	30.4402	448.376	700.631	448.276
Finero-b	disseminated phlog-bearing lherzolite	0.0450516	29.2169	8.47688			128.762	44.6753
ME13	ol-bearing websterite	0.115512	7.59042	0.0161038	0.973876	0.142349	33.3843	0.379271	12.8303	1.90259	1.90259
GE22	ol-bearing websterite	0.699516	1.47279	0.279339	0.438608		3.38663	0.634597	29.7808	5.64842	5.64842
GE23	websterite	0.382998	6.17513	2.4076	0.414749	0.0850168	7.86729	3.93733	6.71643	3.99541	3.99541
FC51	websterite	0.00479166	5.0998	2.68551	3.90551	3.41528	40.3414	37.9899	76.5818	107.296	76.4818
FC53	websterite	0.00383333	0.670645		1.76624		16.031		263.364	0	0
FC26	ol-bearing clinopyroxenite	0.478539	2.77667	0.813987	0.212213	0.0873747	2.56023	1.01028	7.6427	5.38722	5.38722
RK02	ol-bearing clinopyroxenite	0.102229	2.9274	0.273258	0.403907	0.0826476	3.0544	0.761648	13.7974	4.11116	4.11116
GE24	ol-bearing clinopyroxenite	0.045179	3.88838		0.332192		4.34223		8.5432	0	0
GE02	cpx+phlog-bearing dunite	0.000786486	23.1322		2.00929		8.69427		8.6861	0	0
ME35	phlog+amph-bearing wehrlite	0.000904287	1.48193	0.762385			8.91053	2.03155
ME36	phlog-bearing wehrlite	0.0031026	1.23109				3.57062
RK01	phlog-bearing wehrlite	0.0965306	21.7257	0.0944879	0.281437		15.8602	9.27092	1.29541	0.00563392	0.00563392
GE21	phlog-bearing wehrlite	0.0025232	23.7156	1.81496	0.123787		19.9744	8.02784	0.521966	0.0399462	0.0399462
GE45	phlog-bearing wehrlite	0.0137785	23.8268	0.354352	0.932667		44.0523	31.3102	3.91436	0.0582143	0.0582143
GE55	phlog-bearing wehrlite	0.018639	30.1164	4.4897	27.8503	6.16573	238.007	61.7948	92.4755	34.2591	34.2591
ME15	ol+phlog-bearing clinopyroxenite	0.00772391	7.69637	0.203495	3.25136	0.100207	37.1352	0.830617	42.2454	2.41899	2.41899
RK11	ol+phlog-bearing clinopyroxenite	0.00346153	21.735	2.0304	1.44241	1.59422	75.294	50.6489	6.63634	7.95477	6.53634
BA08	phlog-bearing clinopyroxenite	0.0160137	18.6908	2.6587	18.2358	1.40444	147.046	18.6983	97.5658	21.3924	21.3924
BA09	amph+phlog-bearing clinopyroxenite	0.0258856	4.24676	0.954223			4.41979	2.32098
GE61	phlog-bearing clinopyroxenite vein	0.000756948	22.2673	0.387108			39.5378	1.94901
RK05	phlog-bearing clinopyroxenite	0.00677049	2.57611	0.664358			6.72987	5.22397
RK18	phlog-bearing clinopyroxenite	0.000889255	23.9666	2.12502	15.1803	5.72216	211.792	49.8813	63.3394	29.4916	29.4916
LHZ1C	ol-bearing hornblendite	1.63305	1.7837	0.0939869	0.68739		1.0138		38.5374	2.03062	2.03062
ME42	phlog-bearing hornblendite vein	0.211476	2.80681	0.474616	0.550016		3.74746	0.418108	19.5957	3.31353	3.31353
ME43	phlog-bearing hornblendite vein	0.364003	3.06587	0.892941			2.76537	0.721001
